# Supplementary material for: Genome-wide association studies provide insights into the genetic determination of fruit traits of pear
Source: Nat Commun. 2021 Feb 18;12:1144. doi: 10.1038/s41467-021-21378-y (PMC7892570; doi:10.1038/s41467-021-21378-y)
Supplement: Supplementary file 4 — Supplementary Data 1-8 [file 41467_2021_21378_MOESM4_ESM.xlsx]

## Sheet: Supplementary Data 1
Sample	Origin	Number of raw reads (paired)	Raw bases (Gb)	Number of cleaned reads	Number of mapped reads	Mapping rate (%)
Jinhuazao	Anhui	21347505	6.40425	39156898	29147029	74.4365
Xipili	Anhui	24844274	7.45328	45583328	33958477	74.4976
Panli	Fujian	20000472	6.00014	37737480	27798165	73.662
Nanjingzongbaoli	Fujian	19136846	5.74105	36467396	27109574	74.3392
Jianyangdali	Fujian	20529413	6.15882	39399464	29091488	73.8373
Gutianqingpili	Fujian	22247942	6.67438	42365850	31586773	74.5572
Eli	Fujian	24830437	7.44913	52601580	38391546	72.9855
Chipili	Fujian	22825889	6.84777	43291186	31619657	73.0395
Huapili	Fujian	22090649	6.62719	41313184	30474561	73.7647
Bannannvli	Fujian	18811377	5.64341	34352740	25564701	74.4182
Fu'andaxueli	Fujian	18727408	5.61822	35783446	26155712	73.0944
Zhenghedaxueli	Fujian	17342639	5.20279	32949322	24013739	72.8808
Bingzili	Fujian	23498976	7.04969	44070916	32270474	73.224
Qingpizhongli	Fujian	24116566	7.23497	44947990	32609617	72.5497
Huangpizhongli	Fujian	21019100	6.30573	38767508	28349003	73.1257
Puchengxue	Fujian	21587925	6.47638	37972290	27763217	73.1144
Ruanxueli	Fujian	21846468	6.55394	40996302	27044461	65.968
Hehuali	Guangdong	21563231	6.46897	41205746	30519892	74.0671
Xinghuadayinli	Guangdong	21108365	6.33251	40251228	29696670	73.7783
Yeshenli	Guangdong	24690936	7.40728	45885962	33626859	73.2835
Fengkaihuizhouli	Guangdong	23180761	6.95423	44180086	32550018	73.6758
Dongguanli	Guangdong	25945677	7.7837	45586140	33148405	72.716
Huiyangqingli	Guangdong	22255266	6.67658	41402296	30670872	74.0801
Hongli	Guangdong	18176040	5.45281	34227224	25108006	73.3568
Xihuahongli	Guangdong	17473507	5.24205	32827460	24365216	74.2221
Huiyangsuanli	Guangdong	18459228	5.53777	34692640	25400390	73.2155
Jianyeli	Guangdong	21805454	6.54164	40304514	29791161	73.9152
Gaoyaohuangli	Guangdong	23801715	7.14051	42616230	31547750	74.0275
Gaoyaoqingli	Guangdong	24357377	7.30721	41856066	30221747	72.204
Gaoyaodanshuili	Guangdong	17515095	5.25453	32985518	24599974	74.5781
Beiliuqingli	Guangxi	20065259	6.01958	38380594	28613182	74.5512
Beiliumili	Guangxi	21001841	6.30055	39805002	29303944	73.6187
Hengxianjinpaoli	Guangxi	24468683	7.3406	44117504	31782295	72.0401
Hengxianlingshanli	Guangxi	24589181	7.37675	45984172	33770138	73.4386
Hengxianmili	Guangxi	23413556	7.02407	43868190	32091784	73.155
Nanningdashali	Guangxi	26483440	7.94503	48569372	34454269	70.9383
Jingxiqingpili	Guangxi	25081057	7.52432	45944554	33862474	73.7029
Jingxixueli	Guangxi	24867669	7.4603	45292456	32491736	71.7376
Xiangjiaoli	Guangxi	26395544	7.91866	49271054	35693798	72.4437
Cangwudashali	Guangxi	23012815	6.90384	43174992	31875960	73.8297
Si'anqingpili	Guangxi	23696222	7.10887	44837150	32860747	73.2891
Lipuhuangpili	Guangxi	26222978	7.86689	47907666	35104451	73.2752
Muzhuli NO.1	Guangxi	17921093	5.37633	33562098	24452879	72.8586
Hengxianseli	Guangxi	24958837	7.48765	46734768	33624805	71.9482
Hengxiandaxinli	Guangxi	22386189	6.71586	42265476	30689670	72.6117
Hengxiansuanli	Guangxi	19870524	5.96116	37452460	27353035	73.034
Yanshanliuyueli	Guangxi	24037913	7.21137	44922240	33343250	74.2244
Shanggangli	Guangxi	22056812	6.61704	56379158	41603701	73.7927
Huangpi'eli	Guangxi	24143605	7.24308	40792994	30322390	74.3323
Huangpixueli	Guangxi	25673146	7.70194	49570100	37003550	74.6489
Huangcupili	Guangxi	23599913	7.07997	42553446	31195929	73.31
Napoqingpili	Guangxi	26774082	8.03222	51536800	37848891	73.4405
Ronganhuangxueli	Guangxi	21485904	6.44577	38708452	28320270	73.163
Guanyangdaqingpili	Guangxi	19660680	5.8982	37569524	27820079	74.0496
Huangxipili	Guangxi	19660680	5.8982	53713256	39634548	73.7891
Guanyangxueli	Guangxi	20541383	6.16241	42703584	31651897	74.12
Guanyangshuinanli	Guangxi	21164004	6.3492	39603680	29139100	73.5767
Guanyanghongpili	Guangxi	19724864	5.91746	36656214	26929739	73.4657
Guanyangqingshuili	Guangxi	19917532	5.97526	34807118	25199695	72.3981
Cupitangli	Guangxi	25723066	7.71692	47736734	35024362	73.3698
Sanmenjianghuangli	Guangxi	21474539	6.44236	40783644	30879934	75.7165
Sanmenjiangshali	Guangxi	26495043	7.94851	50165560	37736157	75.2232
Liuchengfengshanli	Guangxi	25851752	7.75553	48971746	36445302	74.4211
Guihuali	Guangxi	25435597	7.63068	44612668	31836558	71.3621
Meitanmugua	Guizhou	20834741	6.25042	38443574	28118001	73.141
Meitanjingai	Guizhou	24094344	7.2283	45436592	33910181	74.6319
Xingyihaizili	Guizhou	25524784	7.65744	47175402	34921259	74.0243
Huishuijingaili	Guizhou	24085075	7.22552	44837170	33165451	73.9687
Weiningtainsuanli	Guizhou	20106114	6.03183	37996240	28491177	74.9842
Weiningmianhuali	Guizhou	20354870	6.10646	38352484	28395641	74.0386
Hongfenli	Guizhou	21987412	6.59622	41879496	31199866	74.4991
Weiningqingpimopanli	Guizhou	20374557	6.11237	38677262	28509636	73.7116
Weiningmapijiuyueli	Guizhou	17734933	5.32048	33738430	24821045	73.5691
Weiningfengtangli	Guizhou	23640755	7.09223	45694786	33347884	72.9796
Weiningzaobaili	Guizhou	21259859	6.37796	33408004	24660143	73.8151
Weiningxiaohuangli	Guizhou	23483053	7.04492	41312880	30460085	73.7302
Weiningxiaobaizhaotongli	Guizhou	21563513	6.46905	30921850	22636262	73.2047
Weininghuazhali	Guizhou	26574758	7.97243	36150048	26601704	73.5869
Weiningmali	Guizhou	28583360	8.57501	54845568	40411698	73.6827
Weiningbaipijiuyueli	Guizhou	24831205	7.44936	45924188	33710866	73.4055
Xinglongli	Hebei	25825845	7.74775	40150404	30032714	74.8005
Bayuesu	He'nan	22401249	6.72037	41723800	31152736	74.6642
Hongsucui	He'nan	22667091	6.80013	43593704	32113597	73.6657
Meirensu	He'nan	23807312	7.14219	45831144	33332873	72.7297
Houzuili	Hubei	22038935	6.61168	41418810	31378492	75.759
Baixue	Hubei	27783384	8.33502	52122656	38487282	73.8398
Huangpixiang	Hubei	29223610	8.76708	53528356	39532549	73.8535
Longtuanli	Hubei	18574920	5.57248	33609000	24594690	73.1789
Jinbangtou	Hubei	21361447	6.40843	39720862	29646918	74.6382
Suanbiantou	Hubei	23092406	6.92772	43043362	32137244	74.6625
Shilixiang	Hubei	20861435	6.25843	39045894	29053739	74.4092
Wanxianfeng	Hubei	20026180	6.00785	37400438	27719158	74.1145
Eli NO.2	Hubei	23175540	6.95266	42869900	30379481	70.8644
Huali NO.1	Hubei	29103708	8.73111	53853582	39978866	74.2362
Huafeng	Hubei	25570929	7.67128	47847600	35615993	74.4363
Jinqiu	Hubei	21812403	6.54372	40589116	29670619	73.0999
Xiangju	Hubei	23972810	7.19184	44557318	32894568	73.8253
Zhongcui	Hubei	22190696	6.65721	42041128	29340308	69.7895
Qingpixiangnan	Hubei	20286756	6.08603	38346614	28860757	75.2629
Changyangqingpili NO.1	Hubei	27003377	8.10101	51236712	38331184	74.812
Xuanenxueli	Hubei	27623336	8.287	53430394	39798402	74.4864
Xiaochali	Hubei	25426698	7.62801	46622272	34480424	73.957
Suanbali	Hubei	19887002	5.9661	37398694	27291904	72.9756
Tongzili	Hubei	21483961	6.44519	40610390	30512683	75.1352
Jingqiu	Hubei	25938797	7.78164	48035356	33717959	70.194
Xingshan NO.19	Hubei	26964304	8.08929	49252830	36420637	73.9463
Xingshan NO.32	Hubei	26918658	8.0756	50346110	36791218	73.0766
Xingshan NO.40	Hubei	23200704	6.96021	41574574	26800359	64.4633
Luotianchangbingli	Hubei	18256586	5.47698	33481926	24641459	73.5963
Luotiansuanli	Hubei	26064753	7.81943	46108596	33611050	72.8954
Luotianlengshuili	Hubei	25574523	7.67236	45936214	34078340	74.1862
Changyangdaxiangli	Hubei	22190145	6.65704	42492622	31529984	74.2011
Laochengtuoli	Hubei	22154567	6.64637	42380704	31310926	73.8801
Xingshan NO.24	Hubei	21622057	6.48662	39495750	30727324	77.7991
Lichuanxiangshuili	Hubei	19369194	5.81076	36179060	26826670	74.1497
Gengtouli	Hu'nan	21456557	6.43697	39092018	28129783	71.9579
Shexiangli	Hu'nan	25370129	7.61104	47767094	35583718	74.4942
Zaomali	Hu'nan	21381635	6.41449	38580216	28479018	73.8177
Qingli	Hu'nan	24400968	7.32029	44463264	32259205	72.5525
Xianghuali	Hu'nan	20517571	6.15527	38376806	28660209	74.6811
Xiangheli	Hu'nan	21948190	6.58446	40295910	29595287	73.4449
Qingpizao	Hu'nan	20681569	6.20447	38966288	29149729	74.8076
Yadanqing	Hu'nan	21509877	6.45296	40480160	30401469	75.1021
Daqingli	Hu'nan	26343631	7.90309	49429226	36269822	73.3773
Huaihuaxiangshui	Hu'nan	24172027	7.25161	44818636	31416406	70.0967
Nanshantangli NO.1	Hu'nan	20701357	6.21041	39780156	29254298	73.5399
Imamuraaki	Japan	25257907	7.57737	47546530	35319079	74.2832
Shinsezu	Japan	20311395	6.09342	36168714	26981449	74.5989
Atago	Japan	26043073	7.81292	48512172	36293070	74.8123
Sakinotama	Japan	21333238	6.39997	38353720	27987123	72.9711
Dajvshui	Japan	22896436	6.86893	43595338	31998461	73.3988
Akaho	Japan	23166710	6.95001	41855292	30354771	72.5231
Ninomiyahuri	Japan	22547670	6.7643	42829154	31808829	74.2691
Yakumo	Japan	23709312	7.11279	44839644	33074225	73.7611
Chojuro	Japan	24357641	7.30729	46202224	33897739	73.3682
Enoshima	Japan	25295663	7.5887	47814600	35483061	74.2097
Sagami	Japan	22668054	6.80042	41230608	30160546	73.1509
Kaohsiung	Japan	21821622	6.54649	42005502	30699133	73.0836
Wasenijisseiki	Japan	22115150	6.63455	41642974	30473856	73.1789
Shounan	Japan	26086829	7.82605	49221280	36389666	73.9308
Tosanishiki	Japan	24690882	7.40726	42557032	31176574	73.2583
Matsushima	Japan	22410482	6.72314	42728214	31874246	74.5977
Okusankichi	Japan	22276373	6.68291	40282890	29392505	72.9652
Waseaka	Japan	25509667	7.6529	45724356	33270660	72.7635
Azumanishiki	Japan	22276373	6.68291	42371010	31317944	73.9136
Juze	Japan	24011374	7.20341	42825606	30993385	72.3712
Kouzou	Japan	17821110	5.34633	33908358	24979947	73.669
Shinsei	Japan	26586791	7.97604	48067116	35075429	72.9718
Kiyoshi	Japan	19580364	5.87411	36881280	27165404	73.6563
Tsukuba no.49	Japan	19467365	5.84021	11010048	8184201	74.3339
Aikansui	Japan	21063536	6.31906	39763896	29364451	73.847
Nikou	Japan	21507440	6.45223	39763896	29364451	73.847
Shinko	Japan	25785830	7.73575	42320522	31898498	75.3736
Shinchuu	Japan	28072408	8.42172	47440706	34913726	73.5944
Anyue	Japan	21385800	6.41574	40276758	29714671	73.7762
Eizan	Japan	26389278	7.91678	50622106	37285296	73.6542
Tsukuba No.2	Japan	23873262	7.16198	45568104	33997924	74.609
Amayi	Japan	25495132	7.64854	48658250	35695222	73.359
Shinsen	Japan	24201136	7.26034	46043402	32865486	71.3794
Rookie	Japan	23836953	7.15109	45606722	33776931	74.0613
Suisei	Japan	26241915	7.87257	46142726	33154327	71.8517
Imamu-ranatsu	Japan	25402599	7.62078	46632322	34894618	74.8293
Mianbao	Jiangsu	25689262	7.70678	49145816	36428966	74.1242
Kuixingmake	Jiangxi	21330381	6.39911	38829978	29774608	76.6794
Hehua	Jiangxi	25561507	7.66845	45718116	33476836	73.2244
Jizixiao	Jiangxi	17850593	5.35518	33575970	25068352	74.6616
Qiulubai	Jiangxi	20036548	6.01096	37771916	28360205	75.0828
Cupixijiangwu	Jiangxi	24141417	7.24243	44535452	33525992	75.2793
Xipixijiangwu	Jiangxi	19626545	5.88796	36888324	27781963	75.3137
Cubingsu	Jiangxi	20072917	6.02188	37613058	27461263	73.0099
Jiangwanxipili	Jiangxi	19271277	5.78138	36307890	26948292	74.2216
Maoyuantangli	Jiangxi	19635096	5.89053	37096132	27680044	74.6171
Yousu	Jiangxi	21253996	6.3762	39916678	29804087	74.6657
Maoyuanbaili	Jiangxi	22720196	6.81606	42717852	32122917	75.1979
Bayuexue	Jiangxi	25319417	7.59583	45143486	33503274	74.2151
Maoyuansuli	Jiangxi	24827336	7.4482	45759468	33446479	73.0919
Baiyu	Jiangxi	22186712	6.65601	41748978	30904489	74.0245
Makeli	Jiangxi	22615246	6.78457	42645750	32301166	75.743
Dayexue	Jiangxi	21400874	6.42026	47059024	34686703	73.7089
Huangpixiao	Jiangxi	25183471	7.55504	47066612	35365069	75.1383
Pulixiao	Jiangxi	21341476	6.40244	40091962	29945901	74.693
Shuijing	Korea	20418637	6.12559	38797726	28229226	72.76
Josengwhangkeum	Korea	19381069	5.81432	37162256	27439297	73.8365
Linjinli	Korea	19548385	5.86452	37631278	27726308	73.6789
Chuwhangbae	Korea	21934676	6.5804	42175120	31016760	73.5428
Crystal	Korea	20996303	6.29889	39321600	28838589	73.3403
Whasan	Korea	20581774	6.17453	39526414	29209865	73.8996
Soowhangbae	Korea	19989132	5.99674	37521036	27773618	74.0215
Xiangshuili	Liaoning	20953601	6.28608	39352644	29205590	74.2151
Jumi	Liaoning	19774753	5.93243	37332662	27847805	74.5937
Ningmenghuang	Liaoning	24170531	7.25116	44525520	32538867	73.0791
Daenli	Shandong	23474252	7.04228	43899776	31999401	72.8919
Zhenbaqilixiang	Shanxi	24238948	7.27168	45149950	33360687	73.8886
Huawang	Sichuan	20987181	6.29615	37952356	28993126	76.3935
Longquan NO.16	Sichuan	22229865	6.66896	41086010	30666098	74.6388
Longquan NO.33	Sichuan	24940479	7.48214	46278932	34842057	75.2871
Liyuanhuangli	Sichuan	25213814	7.56414	45275700	33462934	73.9093
Liyuanjidanli	Sichuan	21571339	6.4714	38900864	27896331	71.7113
Baihuali	Sichuan	26737532	8.02126	51442848	37667706	73.2224
Liyuanjiabaili	Sichuan	22508032	6.75241	42761310	31766815	74.2887
Liyuanjiabaili1	Sichuan	24256385	7.27692	44139286	32414717	73.4373
Ludingwangpili	Sichuan	18381924	5.51458	34281492	24835374	72.4454
Liyuanmazili	Sichuan	23105528	6.93166	44449310	32678378	73.5183
Liyuanmozili2	Sichuan	21401703	6.42051	38690310	28767535	74.3533
Liyuanshoufenli	Sichuan	22398213	6.71946	40123188	28735665	71.6186
Liyuanxiangli	Sichuan	26524178	7.95725	38962328	28664499	73.5698
Ludingguanguanli	Sichuan	29102308	8.73069	51216988	37813802	73.8306
Chenjiadamali	Sichuan	29850657	8.9552	54977670	40692469	74.0164
Liyuanxiaoxiangli	Sichuan	24704283	7.41128	47392432	34901779	73.6442
Jinhua	Sichuan	27643072	8.29292	49439060	35956679	72.7293
Dahuali	Sichuan	20960092	6.28803	40725324	29939131	73.5148
Liyuanyangchengli	Sichuan	25128553	7.53857	41896394	30201353	72.0858
Liyuanzilaili	Sichuan	23115156	6.93455	43159458	31906187	73.9263
Jinhua NO.11	Sichuan	22368882	6.71066	42069504	30767451	73.1348
Jinhua NO.12	Sichuan	25483284	7.64499	46711326	34929417	74.7772
Jinhua NO.9	Sichuan	23111336	6.9334	43920254	32417788	73.8106
Jinhua NO.8	Sichuan	26542129	7.96264	48911254	35973765	73.5491
Liyuanzilaili1	Sichuan	27812956	8.34389	52516090	34892782	66.4421
Hanyuansuanli	Sichuan	14504291	4.35129	32341274	23665750	73.1751
Hanyuan NO.1	Sichuan	24200282	7.26008	45129462	33431307	74.0787
Liyuanshoufenli2	Sichuan	22282264	6.68468	39214428	27990917	71.3791
Liyuanganzili	Sichuan	24059988	7.218	44791812	33074210	73.8399
Liyuanchengtuoli	Sichuan	20315258	6.09458	39043648	28643314	73.3623
Liyuanguanguanli	Sichuan	21899086	6.56973	41498174	30718476	74.0237
Liyuanmazili2	Sichuan	30642074	9.19262	55182702	40315819	73.0588
Liyuanjiabaili2	Sichuan	19786299	5.93589	37729948	26868757	71.2133
Liyuanxiaoxiangli2	Sichuan	27084194	8.12526	49367762	35699636	72.3137
Liyuanjidanli2	Sichuan	27005686	8.10171	47580654	34317936	72.1258
Liyuanhuangli2	Sichuan	24112926	7.23388	46583648	34281459	73.5912
Baidajinli	Sichuan	25544690	7.66341	47182190	34776716	73.7073
Liyuanhongpili	Sichuan	17477830	5.24335	33182456	23912683	72.0642
Bendihuangli	Sichuan	26926220	8.07787	48204864	34283411	71.1202
Liyuandahuangli	Sichuan	26938416	8.08152	49140486	36252278	73.7727
Liyuanxiangli2	Sichuan	21119985	6.336	40037840	29560457	73.8313
Liyuanyangchengli2	Sichuan	27832527	8.34976	52813788	39161814	74.1507
Liyuanmozili	Sichuan	27458987	8.2377	47948234	34271216	71.4754
Dayandapaoli	Sichuan	23793312	7.13799	45199802	32855015	72.6884
Dayanfengmili	Sichuan	22119497	6.63585	42001506	30520676	72.6657
Dayanganzili	Sichuan	30643392	9.19302	57750788	41752943	72.2985
Dayanmazili	Sichuan	27477339	8.2432	48526844	35088333	72.3071
Yuanjidanli	Sichuan	24123318	7.237	45496192	32784271	72.0594
Mutongli	Sichuan	29108497	8.73255	55030454	40698024	73.9555
Dayanmianli	Sichuan	26953122	8.08594	51122372	37124800	72.6195
Majituili	Sichuan	20172873	6.05186	38586192	28589739	74.0932
Huilihengshanxianglv	Sichuan	25035773	7.51073	48352944	35740818	73.9165
Liyuanzilaili2	Sichuan	20702821	6.21085	38911834	28415407	73.0251
Jiuxiangbaili	Sichuan	21388753	6.41663	39277026	29004885	73.8469
Damali	Sichuan	26901725	8.07052	48466982	34816377	71.8352
Taiwanqinghua	Taiwan	27741725	8.32252	51538730	37541060	72.8405
Taiwanchihua	Taiwan	24675032	7.40251	46820102	34695574	74.104
Taiwanxueli	Taiwan	18939004	5.6817	35008090	25938062	74.0916
Hongyun NO.2	Yunnan	25723503	7.71705	45755512	33322182	72.8266
Bakesi	Yunnan	22552175	6.76565	42894040	31966944	74.5254
Dalihuobali	Yunnan	21422880	6.42686	37957146	27576794	72.6524
Lijianghuangsuanli	Yunnan	22484816	6.74544	42579506	31559059	74.118
Miduxiaohongli	Yunnan	26716476	8.01494	50656374	36773699	72.5944
Miduhuobali	Yunnan	20438390	6.13152	38161184	28284558	74.1187
Kunmingma	Yunnan	25858249	7.75747	48395728	35319570	72.9808
Shuaili	Yunnan	21860269	6.55808	41355674	31056337	75.0957
Dalipingchuanli	Yunnan	25627317	7.6882	48732796	36336805	74.5633
Midushenwali	Yunnan	22933391	6.88002	43809682	32679467	74.5942
Dalidongli	Yunnan	18996723	5.69902	36175886	26933268	74.4509
Xionggudongli	Yunnan	24580379	7.37411	44686072	31889259	71.3629
Dalixiangsuli	Yunnan	23521840	7.05655	44644500	33132606	74.2143
Yunnanzhimali	Yunnan	17304278	5.19128	32289564	23667822	73.2987
Miduxiaomianli	Yunnan	21891252	6.56738	39482164	29163032	73.8638
Lijiangmianli	Yunnan	20519873	6.15596	50165512	36305055	72.3705
Dalisuanli	Yunnan	17481070	5.24432	40199806	29611986	73.662
Lijiangmazhanli	Yunnan	30409289	9.12279	58753822	43240078	73.5953
Lijiangcimanli	Yunnan	13533447	4.06003	34163980	25047309	73.315
Lijianghuangbali	Yunnan	18181741	5.45452	35153958	25964261	73.8587
Lijianghuangpili	Yunnan	24658063	7.39742	46865700	33933438	72.4057
Lijianghuangsuanli1	Yunnan	23857302	7.15719	45070800	33117502	73.4788
Lijiangmazhanli1	Yunnan	17775112	5.33253	33776396	25420099	75.26
Changshuihuoba	Yunnan	29587289	8.87619	57139648	41444826	72.5325
Lijianghuangpili1	Yunnan	22430940	6.72928	41991022	30460403	72.5403
Lijiangmazhanli2	Yunnan	26146275	7.84388	48211968	35902145	74.4673
Xibaqingshui	Yunnan	28962388	8.68872	54108940	39546347	73.0865
Lushali	Yunnan	21017069	6.30512	38615168	27852728	72.129
Lijiangmianli1	Yunnan	20818938	6.24568	39748542	26419607	66.4669
Lijiangmopullu	Yunnan	19985750	5.99573	37467522	27646517	73.788
Lijiangxiaohuangli	Yunnan	21451084	6.43533	39487936	26452647	66.9892
Lijiangzhimali	Yunnan	25304677	7.5914	45793922	33576692	73.3213
Xueping	Zhejiang	26489047	7.94671	48859774	36096803	73.8784
Xinya	Zhejiang	20284264	6.08528	37718046	28255584	74.9126
Qingsong	Zhejiang	26762391	8.02872	49735746	36473464	73.3345
Biyu NO.15	Zhejiang	19865799	5.95974	35864562	25897220	72.2084
Biyu NO.12	Zhejiang	28889244	8.66677	55769252	40969070	73.4618
Xuexin	Zhejiang	19714922	5.91448	37753888	27792608	73.6152
Xueqing	Zhejiang	24722585	7.41678	47659996	34784738	72.9852
Guiguan	Zhejiang	24600344	7.3801	46730670	34247083	73.2861
Qingkui	Zhejiang	21458346	6.4375	41296692	30846865	74.6957
Xuefang	Zhejiang	24077383	7.22321	46239266	33972696	73.4715
Huangxiang	Zhejiang	24391806	7.31754	44110460	32185616	72.9659
Yunheshibianli	Zhejiang	21184783	6.35543	36094426	26494651	73.4037
Bianyihuanghua	Zhejiang	22130392	6.63912	42365136	30935140	73.0203
Cuilv	Zhejiang	27623042	8.28691	52736260	38966420	73.8892
Jiuzhongli	Zhejiang	24558580	7.36757	45789320	33711756	73.6236
Yandangxueli	Zhejiang	21352424	6.40573	31453670	22889549	72.7723
Zhenxiangli	Zhejiang	18107494	5.43225	34414686	25201059	73.2276
Yiwulizi	Zhejiang	19261379	5.77841	36117292	27238425	75.4166
Nuodaoli	Zhejiang	19816084	5.94483	37018812	27916006	75.4103
Zhejiang NO.25	Zhejiang	22263860	6.67916	41439264	30829244	74.3962
Sanhua	Zhejiang	22251558	6.67547	41271152	30432248	73.7373
Shanghaixueli	Zhejiang	26100900	7.83027	49098320	36944491	75.2459
Rentou	Zhejiang	24273162	7.28195	45890030	34448688	75.0679
Yaqing	Zhejiang	23118697	6.93561	43701040	32847542	75.1642
Hanghong	Zhejiang	20879990	6.264	38335014	28610429	74.6326
Yunlin	Zhejiang	25257782	7.57733	46027466	33725702	73.273
Lvyun	Zhejiang	22068267	6.62048	40491602	30377425	75.0215
Hangqing	Zhejiang	19118575	5.73557	35709928	26784036	75.0045
Zaosanhua	Zhejiang	19903579	5.97107	36444704	27087296	74.3244

## Sheet: Supplementary Data 2
Method	Loc	Ref	p10	p103	p137	p139	p162	p163	p164	p187	p212	p218	p221	p23	p235	p24	p242	p245	p27	p276	p298	p330	p346	p349	p363	p382	p405	p419	p439	p463	p78	p82t	p91	p94	p97
NGS_depth2	5802956	A	AT	A	AT	A	A	A	AT	A	A	AT	AT	A	AT	A	A	A	AT	A	AT	AT	A	A	A	A	AT	A	A	AT	A	A	A	A	A
NGS	5802956	A	AT	A	AT	A	A	A	AT	A	A	AT	AT	A	AT	A	A	A	AT	A	AT	AT	A	A	A	A	AT	A	A	AT	A	A	A	A	A
Sanger	5803301	G	G	G	G	G	G	-	G	G	G	G	G	G	G	G	G	G	G	G	G	G	G	G	G	G	G	G	G	G	G	G	G	G	G
NGS_depth2	5803301	G	GT	G	GT	G	G	G	GT	G	G	GT	GT	G	GT	GT	G	G	GT	G	GT	GT	G	G	G	G	GT	GT	G	GT	GT	GT	G	G	G
NGS	5803301	G	GT	G	GT	G	G	G	GT	G	G	GT	GT	G	GT	GT	G	G	GT	G	GT	GT	G	G	G	G	GT	GT	G	GT	GT	GT	G	G	G
Sanger	5803342	C	C	T	C	T	T	-	T	T	C	C	C	T	T	C	T	T	T	T	C	C	T	T	C	T	T	T	T	C	T	T	T	T	T
NGS_depth2	5803342	C	C	T	C	T	T	T	CT	T	CT	C	C	T	CT	C	T	T	CT	CT	C	C	T	CT	C	T	CT	CT	T	C	CT	CT	T	T	T
NGS	5803342	C	C	T	C	T	T	T	CT	T	CT	C	C	T	CT	C	T	T	CT	CT	C	C	T	CT	C	T	CT	CT	T	C	CT	CT	T	T	T
Sanger	5803505	G	G	G	G	G	G	-	G	G	G	G	G	G	G	G	G	G	G	G	G	G	G	G	G	G	G	G	G	G	G	G	G	G	G
NGS_depth2	5803505	G	G	G	G	G	G	G	G	G	G	G	G	G	G	G	G	G	G	G	G	G	G	G	G	G	G	G	G	G	GA	GA	G	G	G
NGS	5803505	G	G	G	G	G	G	G	G	G	G	G	G	G	G	G	G	G	G	G	G	G	G	G	G	G	G	G	G	G	GA	GA	G	G	G
Sanger	5803528	G	G	G	G	G	G	-	G	G	G	G	G	G	G	G	G	G	G	G	G	G	G	G	G	G	G	G	G	G	G	G	G	G	G
NGS_depth2	5803528	G	GA	G	GA	G	G	G	GA	G	G	GA	GA	G	GA	GA	G	G	GA	G	GA	GA	G	G	G	G	GA	GA	G	G	GA	GA	G	G	G
NGS	5803528	G	GA	G	GA	G	G	G	GA	G	G	GA	GA	G	GA	GA	G	G	GA	G	GA	GA	G	G	G	G	GA	GA	G	G	GA	GA	G	G	G
Sanger	5803637	G	G	G	G	G	G	-	G	G	G	A	A	G	A	A	G	G	G	G	G	G	G	G	G	G	G	G	A	A	A	G	G	G	G
NGS_depth2	5803637	G	G	G	G	G	G	G	G	G	G	GA	G	G	G	GA	G	G	G	G	G	G	G	G	G	G	G	G	GA	A	GA	G	G	G	G
NGS	5803637	G	G	G	G	G	G	G	G	G	G	GA	G	G	G	GA	G	G	G	G	G	G	G	G	G	G	G	G	GA	A	GA	G	G	G	G
Sanger	5803681	T	T	T	T	T	T	-	T	T	T	T	T	T	T	T	T	T	T	T	T	T	T	T	T	T	T	T	T	T	T	T	T	T	T
NGS_depth2	5803681	T	TC	T	TC	T	T	T	TC	T	T	TC	N	T	TC	TC	T	T	TC	T	TC	T	T	T	T	T	TC	TC	T	TC	TC	T	T	T	T
NGS	5803681	T	TC	T	TC	T	T	T	TC	T	T	TC	T	T	TC	TC	T	T	TC	T	TC	T	T	T	T	T	TC	TC	T	TC	TC	T	T	T	T
Sanger	5803742	G	G	G	G	G	G	-	G	G	G	G	G	G	G	G	G	G	G	G	G	G	G	G	G	G	G	G	G	G	G	G	G	G	G
NGS_depth2	5803742	G	G	G	GA	G	G	G	G	G	G	G	G	G	G	G	G	G	G	G	GA	G	G	G	G	G	G	GA	G	G	G	G	G	G	G
NGS	5803742	G	G	G	GA	G	G	G	G	G	G	G	G	G	G	G	G	G	G	G	GA	G	G	G	G	G	G	GA	G	G	G	G	G	G	G
Sanger	5804049	G	G	G	G	G	G	A	G	G	G	G	G	G	G	G	G	G	G	G	G	G	G	G	G	G	G	G	G	G	G	G	G	G	G
NGS_depth2	5804049	G	GA	G	GA	G	G	G	GA	G	G	GA	G	G	GA	GA	G	G	GA	G	G	GA	G	G	G	G	G	G	G	G	GA	GA	G	G	G
NGS	5804049	G	GA	G	GA	G	G	G	GA	G	G	GA	G	G	GA	GA	G	G	GA	G	G	GA	G	G	G	G	G	G	G	G	GA	GA	G	G	G
Sanger	5804118	C	C	C	C	C	C	T	C	C	C	C	C	C	C	C	C	C	C	C	C	C	C	C	C	C	C	C	C	C	C	C	C	C	C
NGS_depth2	5804118	C	CT	C	C	C	C	C	C	C	C	CT	C	C	CT	CT	C	C	CT	C	C	CT	C	C	C	C	C	C	C	CT	C	CT	C	C	C
NGS	5804118	C	CT	C	C	C	C	C	C	C	C	CT	C	C	CT	CT	C	C	CT	C	C	CT	C	C	C	C	C	C	C	CT	C	CT	C	C	C
Sanger	5804155	A	A	A	A	A	A	G	A	A	A	A	A	A	A	A	A	A	A	A	A	A	A	A	A	A	A	A	A	A	A	A	A	A	A
NGS_depth2	5804155	A	AT	A	A	A	A	A	A	A	A	A	A	A	A	A	A	A	A	A	A	A	A	A	A	A	A	A	A	A	A	A	A	A	A
NGS	5804155	A	AT	A	A	A	A	A	A	A	A	A	A	A	A	A	A	A	A	A	A	A	A	A	A	A	A	A	A	A	A	A	A	A	A
Sanger	5804168	G	A	G	A	G	A	A	A	A	G	A	G	A	G	G	A	A	A	A	T	A	A	G	A	A	A	G	A	A	G	A	A	A	G
NGS_depth2	5804168	G	GA	G	GA	G	GA	GA	GA	A	G	GA	G	A	G	G	A	A	GA	A	G	GA	GA	G	A	A	GA	G	GA	GA	G	GA	GA	GA	G
NGS	5804168	G	GA	G	GA	G	GA	GA	GA	A	G	GA	G	A	G	G	A	A	GA	A	G	GA	GA	G	A	A	GA	G	GA	GA	G	GA	GA	GA	G
Sanger	5804230	T	T	T	T	T	T	T	T	T	T	T	T	T	T	T	T	T	T	T	T	T	T	T	T	T	T	T	T	T	T	T	T	T	T
NGS_depth2	5804230	T	TC	T	TC	T	T	T	TC	T	T	TC	T	T	TC	TC	T	T	TC	T	TC	TC	T	T	T	T	TC	N	T	TC	TC	TC	T	T	T
NGS	5804230	T	TC	T	TC	T	T	T	TC	T	T	TC	T	T	TC	TC	T	T	TC	T	TC	TC	T	T	T	T	TC	N	T	TC	TC	TC	T	T	T
Sanger	5804269	T	C	T	C	T	T	T	T	T	T	C	T	T	T	T	T	T	T	C	T	C	T	T	C	T	T	T	T	C	T	T	T	T	T
NGS_depth2	5804269	T	TC	T	TC	T	T	T	T	T	T	TC	T	T	T	T	T	T	T	T	T	TC	T	T	C	T	T	T	T	TC	T	T	T	T	T
NGS	5804269	T	TC	T	TC	T	T	T	T	T	T	TC	T	T	T	T	T	T	T	T	T	TC	T	T	C	T	T	T	T	TC	T	T	T	T	T
Sanger	5804315	T	T	T	T	T	T	T	T	T	T	T	T	T	T	T	T	T	T	T	T	T	T	T	T	T	T	T	T	T	T	T	T	T	T
NGS_depth2	5804315	T	TC	T	TC	T	T	T	N	T	T	TC	TC	T	TC	TC	T	T	TC	T	TC	TC	T	T	T	T	T	TC	T	TC	TC	TC	T	T	T
NGS	5804315	T	TC	T	TC	T	T	T	T	T	T	TC	TC	T	TC	TC	T	T	TC	T	TC	TC	T	T	T	T	T	TC	T	TC	TC	TC	T	T	T
Sanger	5804327	A	A	A	A	A	A	A	A	A	A	A	A	A	A	A	A	A	A	A	A	A	A	A	A	A	A	A	A	A	A	A	A	A	A
NGS	5804327	A	A	A	AG	A	A	A	N	A	A	A	AG	A	A	A	A	A	A	A	AG	A	A	A	A	A	A	AG	A	A	A	A	A	A	A
NGS_NODP2	5804327	A	A	A	AG	A	A	A	A	A	A	A	AG	A	A	A	A	A	A	A	AG	A	A	A	A	A	A	AG	A	A	A	A	A	A	A
Sanger	5804350	T	T	T	A	T	T	T	T	T	T	T	T	T	T	T	T	T	T	T	T	A	T	T	A	T	T	T	T	T	T	T	T	T	T
NGS	5804350	T	T	T	TA	T	T	T	T	T	T	T	T	T	T	T	T	T	T	TA	T	TA	T	T	A	T	T	T	T	T	T	T	T	T	T
NGS_NODP2	5804350	T	T	T	TA	T	T	T	T	T	T	T	T	T	T	T	T	T	T	TA	T	TA	T	T	A	T	T	T	T	T	T	T	T	T	T
Sanger	5804356	C	C	C	G	C	C	C	C	C	C	C	C	C	C	C	C	C	C	C	C	G	C	C	G	C	C	C	C	C	C	C	C	C	C
NGS	5804356	C	C	C	CG	C	C	C	C	C	C	C	C	C	C	C	C	C	C	CG	C	CG	C	C	G	C	C	C	C	C	C	C	C	C	C
NGS_NODP2	5804356	C	C	C	CG	C	C	C	C	C	C	C	C	C	C	C	C	C	C	CG	C	CG	C	C	G	C	C	C	C	C	C	C	C	C	C
Sanger	5804378	A	A	A	A	A	A	A	A	A	A	A	A	A	A	A	A	A	A	A	A	A	A	A	A	A	A	A	A	A	A	A	A	A	A
NGS	5804378	A	A	A	A	A	A	A	A	A	A	AG	A	A	AG	AG	A	A	AG	A	A	AG	A	A	A	A	AG	A	A	AG	A	A	A	A	A
NGS_NODP2	5804378	A	A	A	A	A	A	A	A	A	A	AG	A	A	AG	AG	A	A	AG	A	A	AG	A	A	A	A	AG	A	A	AG	A	A	A	A	A
Sanger	5804423	A	A	A	A	A	A	A	A	A	A	A	A	A	A	A	A	A	A	A	A	A	A	A	A	A	A	A	A	A	A	A	A	A	A
NGS	5804423	A	N	A	A	A	A	A	A	A	A	A	A	A	A	A	A	A	A	A	A	A	A	A	A	A	A	A	A	A	AG	A	A	A	A
NGS_NODP2	5804423	A	N	A	A	A	A	A	A	A	A	A	A	A	A	A	A	A	A	A	A	A	A	A	A	A	A	A	A	A	AG	A	A	A	A
Sanger	5804504	T	T	C	T	T	C	T	C	C	T	T	C	C	C	T	C	C	C	T	T	T	C	T	T	C	C	T	C	T	C	T	C	C	C
NGS	5804504	T	T	T	T	T	C	T	N	C	T	T	C	C	C	T	C	C	C	T	T	T	C	T	T	C	N	T	C	T	C	T	C	C	C
NGS_NODP2	5804504	T	T	T	T	T	C	T	N	C	T	T	C	C	C	T	C	C	C	T	T	T	C	T	T	C	N	T	C	T	C	T	C	C	C
Sanger	5804633	G	G	G	G	G	G	G	G	G	G	G	G	G	G	G	G	G	G	G	G	G	G	G	G	G	G	G	G	G	G	G	G	G	G
NGS	5804633	G	G	G	N	G	G	G	G	G	G	GA	G	G	GA	GA	G	G	GA	G	G	GA	G	G	G	G	GA	G	G	G	G	G	G	G	G
NGS_NODP2	5804633	G	G	G	G	G	G	G	G	G	G	GA	G	G	GA	GA	G	G	GA	G	G	GA	G	G	G	G	GA	G	G	G	G	G	G	G	G
Sanger	5804703	C	C	C	C	C	C	C	C	C	C	C	C	C	C	C	C	C	C	C	C	C	C	C	C	C	C	C	C	C	C	C	C	C	C
NGS	5804703	C	C	C	C	C	C	C	C	C	C	C	C	C	C	C	C	C	C	C	C	C	C	C	C	C	C	C	C	C	CT	C	C	C	C
NGS_NODP2	5804703	C	C	C	C	C	C	C	C	C	C	C	C	C	C	C	C	C	C	C	C	C	C	C	C	C	C	C	C	C	CT	C	C	C	C
Sanger	5804781	A	A	A	A	A	A	-	A	A	A	A	A	A	A	A	A	A	A	A	A	A	A	A	A	A	A	A	A	A	A	A	A	A	A
NGS	5804781	A	AG	A	AG	A	A	A	AG	A	A	AG	AG	A	AG	AG	A	A	AG	A	A	AG	A	A	A	A	AG	AG	A	AG	AG	A	A	A	A
NGS_NODP2	5804781	A	AG	A	AG	A	A	A	AG	A	A	AG	AG	A	AG	AG	A	A	AG	A	A	AG	A	A	A	A	AG	AG	A	AG	AG	A	A	A	A
Sanger	5804890	A	A	A	A	A	A	-	A	A	A	A	A	A	A	A	A	A	A	A	A	A	A	A	A	A	A	A	A	A	A	A	A	A	A
NGS	5804890	A	A	A	A	A	A	A	AC	A	A	AC	A	A	AC	A	A	A	AC	A	A	A	A	A	A	A	A	A	A	N	A	A	A	A	A
NGS_NODP2	5804890	A	A	A	A	A	A	A	AC	A	A	AC	A	A	AC	A	A	A	AC	A	A	A	A	A	A	A	A	A	A	N	A	A	A	A	A
Sanger	5804912	A	A	A	A	A	A	-	C	C	A	A	A	C	A	A	C	C	C	A	A	A	C	A	A	C	C	A	A	A	A	A	A	A	A
NGS	5804912	A	A	A	A	A	AC	A	AC	C	A	A	A	C	A	A	C	C	AC	A	A	A	C	A	A	AC	AC	A	AC	N	A	A	AC	AC	A
NGS_NODP2	5804912	A	A	A	A	A	AC	A	AC	C	A	A	A	C	A	A	C	C	AC	A	A	A	C	A	A	AC	AC	A	AC	N	A	A	AC	AC	A
Sanger	5805020	G	G	G	G	G	G	-	G	G	G	G	G	G	T	G	G	G	G	G	G	G	G	G	G	G	G	G	G	G	T	G	G	G	G
NGS	5805020	G	G	G	G	G	G	G	G	G	G	G	G	G	GT	G	G	G	G	G	G	G	G	G	G	G	G	G	GT	G	GT	G	G	G	G
NGS_NODP2	5805020	G	G	G	G	G	G	G	G	G	G	G	G	G	GT	G	G	G	G	G	G	G	G	G	G	G	G	G	GT	G	GT	G	G	G	G
Sanger	5805021	T	T	T	T	T	T	-	T	T	T	T	T	T	T	T	T	T	T	T	T	T	T	T	T	T	T	T	T	T	T	T	T	T	T
NGS_depth2	5805021	T	T	T	TC	T	T	T	T	T	T	T	T	T	T	T	T	T	T	T	TC	T	T	T	T	T	T	TC	T	T	T	T	T	T	T
NGS	5805021	T	T	T	TC	T	T	T	T	T	T	T	T	T	T	T	T	T	T	T	TC	T	T	T	T	T	T	TC	T	T	T	T	T	T	T
Sanger	5805054	G	G	G	G	G	G	-	G	G	G	G	G	G	G	G	G	G	G	G	G	G	-	G	G	G	G	G	G	G	G	G	G	G	G
NGS_depth2	5805054	G	G	G	GA	G	G	G	G	G	G	G	G	G	G	G	G	G	G	G	GA	GA	G	G	G	G	GA	G	G	G	G	G	G	G	G
NGS	5805054	G	G	G	GA	G	G	G	G	G	G	G	G	G	G	G	G	G	G	G	GA	GA	G	G	G	G	GA	G	G	G	G	G	G	G	G
Method	Loc	Ref	p1	p11	p114	p128	p13	p132	p136	p156	p16	p18	p183	p2	p20	p23	p25	p26	p3	p331	p346	p4	p447	p47	p49	p5	p50	p52	p53	p57	p58	p59	p6	p63	p64	p65	p7	p86	p9
NGS_depth2	2426790	T	T	T	T	T	T	T	T	T	T	T	T	T	T	T	T	TG	T	T	T	T	T	TG	T	TG	T	T	T	T	T	T	TG	T	T	T	T	T	T
NGS	2426790	T	T	T	T	T	T	T	T	T	T	T	T	T	T	T	T	TG	T	T	T	T	T	TG	T	TG	T	T	T	T	T	T	TG	T	T	T	T	T	T
Sanger	2426790	T	A	A	T	T	T	A	T	T	T	T	A	A	T	T	A	T	A	A	A	A	A	A	T	T	T	T	A	T	T	T	T	T	T	T	T	A	T
NGS_depth2	2426841	G	G	G	G	G	G	G	G	G	G	GA	G	G	G	GA	G	GA	G	G	G	GA	G	GA	GA	GA	G	G	GA	G	G	G	GA	G	G	G	G	G	G
NGS	2426841	G	G	G	G	G	G	G	G	G	G	GA	G	G	G	GA	G	GA	G	G	G	GA	G	GA	GA	GA	G	G	GA	G	G	G	GA	G	G	G	G	G	G
Sanger	2426841	G	A	A	G	G	G	A	G	G	G	G	A	A	G	G	A	G	A	A	A	A	A	A	G	G	G	G	A	G	G	G	G	G	G	G	G	A	G
NGS_depth2	2426850	A	A	A	A	A	A	A	A	A	A	A	A	A	A	AT	A	A	A	A	A	A	A	AT	AT	AT	A	A	AT	A	A	A	A	A	A	A	A	A	A
NGS	2426850	A	A	A	A	A	A	A	A	A	A	A	A	A	A	AT	A	A	A	A	A	A	A	AT	AT	AT	A	A	AT	A	A	A	A	A	A	A	A	A	A
Sanger	2426850	A	G	G	A	A	A	G	A	A	A	A	G	G	A	A	G	A	G	G	G	G	G	G	A	A	A	A	G	A	A	A	A	A	A	A	A	G	A
NGS_depth2	2426893	G	GT	G	G	G	GT	GT	G	G	GT	GT	GT	GT	G	GT	GT	GT	GT	GT	G	GT	G	G	GT	GT	G	GT	GT	G	G	G	GT	GT	GT	GT	GT	G	G
NGS	2426893	G	GT	G	G	G	GT	GT	G	G	GT	GT	GT	GT	G	GT	GT	GT	GT	GT	G	GT	G	G	GT	GT	G	GT	GT	G	G	G	GT	GT	GT	GT	GT	G	G
Sanger	2426893	G	-	-	G	G	G	-	G	G	G	G	-	-	G	G	-	G	-	-	-	-	-	-	G	G	G	G	-	G	G	G	G	G	G	G	G	-	G
NGS_depth2	2426897	T	TC	T	T	T	TC	TC	TC	T	TC	TC	TC	TC	T	TC	T	TC	TC	TC	T	TC	T	T	TC	TC	T	TC	TC	T	T	T	TC	TC	TC	TC	TC	T	T
NGS	2426897	T	TC	T	T	T	TC	TC	TC	T	TC	TC	TC	TC	T	TC	T	TC	TC	TC	T	TC	T	T	TC	TC	T	TC	TC	T	T	T	TC	TC	TC	TC	TC	T	T
Sanger	2426897	T	T	T	T	T	T	T	T	T	T	T	T	T	T	T	T	T	T	T	T	T	T	T	T	T	T	T	T	T	T	T	T	T	T	T	T	T	T
NGS_depth2	2426908	A	AT	A	A	A	AT	AT	AT	A	AT	AT	AT	AT	A	AT	AT	AT	AT	AT	A	AT	A	A	AT	AT	A	AT	AT	A	A	A	AT	AT	AT	AT	AT	A	A
NGS	2426908	A	AT	A	A	A	AT	AT	AT	A	AT	AT	AT	AT	A	AT	AT	AT	AT	AT	A	AT	A	A	AT	AT	A	AT	AT	A	A	A	AT	AT	AT	AT	AT	A	A
Sanger	2426908	A	A	A	A	A	A	A	A	A	A	A	A	A	A	A	A	A	A	A	A	A	A	A	A	A	A	A	A	A	A	A	A	A	A	A	A	A	A
NGS_depth2	2426940	G	G	G	G	G	G	G	GA	G	GA	G	GA	G	G	GA	GA	GA	GA	GA	G	GA	G	G	GA	GA	G	GA	GA	G	G	G	G	GA	GA	G	G	G	G
NGS	2426940	G	G	G	G	G	G	G	GA	G	GA	G	GA	G	G	GA	GA	GA	GA	GA	G	GA	G	G	GA	GA	G	GA	GA	G	G	G	G	GA	GA	G	G	G	G
Sanger	2426940	G	T	T	G	G	G	T	G	G	G	G	T	T	G	G	T	G	T	T	T	T	T	T	G	G	G	G	T	G	G	G	G	G	G	G	G	T	G
NGS_depth2	2426945	T	T	T	T	T	T	T	T	T	T	T	T	T	T	T	T	T	T	T	T	T	T	T	T	T	T	T	T	T	T	T	T	T	T	T	T	T	T
NGS	2426945	T	T	T	T	T	T	T	T	T	T	T	T	T	T	T	T	T	T	T	T	T	T	T	T	T	T	T	T	T	T	T	T	T	T	T	T	T	T
Sanger	2426945	T	T	T	T	T	T	T	T	T	T	T	T	T	T	T	T	T	T	T	T	T	T	T	T	T	T	T	T	T	T	T	T	T	T	T	T	T	T
NGS_depth2	2426950	T	T	T	T	T	T	T	TA	T	TA	T	TA	T	T	TA	TA	TA	TA	TA	T	TA	T	T	T	TA	TA	T	TA	T	T	T	T	TA	TA	T	T	T	T
NGS	2426950	T	T	T	T	T	T	T	TA	T	TA	T	TA	T	T	TA	TA	TA	TA	TA	T	TA	T	T	T	TA	TA	T	TA	T	T	T	T	TA	TA	T	T	T	T
Sanger	2426950	T	T	T	T	T	T	T	T	T	T	T	T	T	T	T	T	T	T	T	T	T	T	T	T	T	T	T	T	T	T	T	T	T	T	T	T	T	T
NGS_depth2	2426973	G	G	G	G	G	G	G	GA	G	G	G	GA	G	G	GA	G	GA	GA	GA	G	GA	G	G	G	GA	GA	G	GA	G	G	G	G	G	G	G	G	G	G
NGS	2426973	G	G	G	G	G	G	G	GA	G	G	G	GA	G	G	GA	G	GA	GA	GA	G	GA	G	G	G	GA	GA	G	GA	G	G	G	G	G	G	G	G	G	G
Sanger	2426973	G	G	G	G	G	G	G	G	G	G	G	G	G	G	G	G	G	G	G	G	G	G	G	G	G	G	G	G	G	G	G	G	G	G	G	G	G	G
NGS_depth2	2426985	A	A	A	A	A	A	A	AT	A	A	A	AT	A	A	AT	A	AT	AT	AT	A	A	A	A	A	AT	AT	A	AT	A	A	A	A	A	A	A	A	A	A
NGS	2426985	A	A	A	A	A	A	A	AT	A	A	A	AT	A	A	AT	A	AT	AT	AT	A	A	A	A	A	AT	AT	A	AT	A	A	A	A	A	A	A	A	A	A
Sanger	2426985	A	C	C	A	A	A	C	A	A	A	A	C	C	A	A	C	A	C	C	C	C	C	C	A	A	A	A	C	A	A	A	A	A	A	A	A	C	A
NGS_depth2	2426987	G	G	G	G	A	G	G	GA	A	G	G	GA	G	G	GA	G	GA	GA	A	G	G	G	G	G	G	GA	G	GA	G	G	G	G	G	G	G	G	G	G
NGS	2426987	G	G	G	G	A	G	G	GA	A	G	G	GA	G	G	GA	G	GA	GA	A	G	G	G	G	G	G	GA	G	GA	G	G	G	G	G	G	G	G	G	G
Sanger	2426987	G	T	T	G	A	G	T	G	A	G	G	T	T	G	G	T	G	T	T	T	T	T	T	G	G	G	G	T	G	G	G	G	G	G	G	G	T	G
NGS_depth2	2427026	T	T	T	T	T	T	T	T	T	T	T	T	T	T	TC	T	T	T	T	C	T	T	TC	TC	T	T	T	T	T	T	T	T	T	T	T	T	T	T
NGS	2427026	T	T	T	T	T	T	T	T	T	T	T	T	T	T	TC	T	T	T	T	C	T	T	TC	TC	T	T	T	T	T	T	T	T	T	T	T	T	T	T
Sanger	2427026	T	C	C	T	T	T	C	T	T	T	T	C	C	T	C	C	T	C	C	C	C	C	C	T	T	T	T	C	T	T	T	T	T	T	T	T	C	T
NGS_depth2	2427034	T	T	T	T	T	T	T	T	T	T	T	T	T	T	T	T	TG	T	TG	T	T	T	T	T	T	TG	T	TG	T	T	T	T	T	T	T	T	T	T
NGS	2427034	T	T	T	T	T	T	T	T	T	T	T	T	T	T	T	T	TG	T	TG	T	T	T	T	T	T	TG	T	TG	T	T	T	T	T	T	T	T	T	T
Sanger	2427034	T	T	T	T	T	T	T	T	T	T	T	T	T	T	T	T	T	T	T	T	T	T	T	T	T	T	T	T	T	T	T	T	T	T	T	T	T	T
NGS_depth2	2427050	A	A	A	A	A	A	A	A	A	A	A	A	A	A	A	A	AG	A	A	A	A	A	A	A	A	AG	A	AG	A	A	A	A	A	A	A	A	A	A
NGS	2427050	A	A	A	A	A	A	A	A	A	A	A	A	A	A	A	A	AG	A	A	A	A	A	A	A	A	AG	A	AG	A	A	A	A	A	A	A	A	A	A
Sanger	2427050	A	A	A	A	A	A	A	A	A	A	A	A	A	A	A	A	A	A	A	A	A	A	A	A	A	A	A	A	A	A	A	A	A	A	A	A	A	A
NGS_depth2	2427101	A	AG	A	A	A	A	A	AG	AG	A	A	A	A	A	A	A	A	A	AG	A	A	AG	A	AG	A	A	A	A	A	A	AG	A	A	AG	AG	A	A	A
NGS	2427101	A	AG	A	A	A	A	A	AG	AG	A	A	A	A	A	A	A	A	A	AG	A	A	AG	A	AG	A	A	A	A	A	A	AG	A	A	AG	AG	A	A	A
Sanger	2427101	A	G	G	A	A	A	G	A	A	A	A	G	G	A	A	G	A	G	G	G	G	G	G	A	A	A	A	G	A	A	A	A	A	A	A	A	G	A
NGS_depth2	2427176	A	AG	A	AG	A	AG	A	AG	AG	A	AG	AG	AG	AG	A	AG	AG	AG	AG	A	AG	AG	A	AG	A	AG	AG	AG	A	AG	AG	AG	AG	AG	AG	AG	AG	AG
NGS	2427176	A	AG	A	AG	A	AG	A	AG	AG	A	AG	AG	AG	AG	A	AG	AG	AG	AG	A	AG	AG	A	AG	A	AG	AG	AG	A	AG	AG	AG	AG	AG	AG	AG	AG	AG
Sanger	2427176	A	A	A	A	A	A	A	A	A	A	A	A	A	A	A	A	A	A	A	A	A	A	A	A	A	A	A	A	A	A	A	A	A	A	A	A	A	A
NGS_depth2	2427187	A	AT	N	AT	G	AT	A	AT	TG	A	AT	AT	AT	AT	A	AT	AT	AT	TG	A	AT	AT	A	AT	A	AT	AT	AT	A	AT	AT	AT	AT	AT	AT	AT	AT	AT
NGS	2427187	A	AT	N	AT	G	AT	A	AT	TG	A	AT	AT	AT	AT	A	AT	AT	AT	TG	A	AT	AT	A	AT	A	AT	AT	AT	A	AT	AT	AT	AT	AT	AT	AT	AT	AT
Sanger	2427187	A	-	-	A	G	A	-	A	G	A	A	-	-	A	A	-	A	-	-	-	-	-	-	A	A	A	A	-	A	A	A	A	A	A	A	A	-	A
NGS_depth2	2427483	A	A	A	A	T	A	A	A	T	A	A	A	A	A	A	A	AT	A	AT	A	A	A	A	A	A	A	A	A	A	A	A	A	A	A	A	A	A	A
NGS	2427483	A	A	A	A	T	A	A	A	T	A	A	A	A	A	A	A	AT	A	AT	A	A	A	A	A	A	A	A	A	A	A	A	A	A	A	A	A	A	A
Sanger	2427483	A	A	A	A	T	A	A	A	T	A	A	A	A	A	A	A	A	A	A	A	A	A	A	A	A	A	A	A	A	A	A	A	A	A	A	A	A	A
NGS_depth2	2427760	A	A	A	A	G	A	A	A	G	A	A	A	A	A	A	A	A	A	G	A	A	A	A	A	A	A	A	A	A	A	A	A	A	A	A	A	A	A
NGS	2427760	A	A	A	A	G	A	A	A	G	A	A	A	A	A	A	A	A	A	G	A	A	A	A	A	A	A	A	A	A	A	A	A	A	A	A	A	A	A
Sanger	2427760	A	G	G	A	G	A	G	A	G	A	A	G	G	A	A	G	A	G	G	G	G	G	G	A	A	A	A	G	A	A	A	A	A	A	A	A	G	A
NGS_depth2	2427773	G	G	G	G	A	G	G	G	A	G	G	G	G	G	G	G	GA	G	A	G	G	G	G	G	G	G	G	G	G	G	G	G	G	G	G	G	G	G
NGS	2427773	G	G	G	G	A	G	G	G	A	G	G	G	G	G	G	G	GA	G	A	G	G	G	G	G	G	G	G	G	G	G	G	G	G	G	G	G	G	G
Sanger	2427773	G	G	G	G	A	G	G	G	A	G	G	G	G	G	G	G	G	G	G	G	G	G	G	G	G	G	G	G	G	G	G	G	G	G	G	G	G	G
NGS_depth2	2427880	T	T	T	T	C	T	T	T	C	T	T	T	T	T	T	T	T	T	C	T	T	T	T	T	T	T	T	T	T	T	T	T	T	T	T	T	T	T
NGS	2427880	T	T	T	T	C	T	T	T	C	T	T	T	T	T	T	T	T	T	C	T	T	T	T	T	T	T	T	T	T	T	T	T	T	T	T	T	T	T
Sanger	2427880	T	T	T	T	C	T	T	T	C	T	T	T	T	T	T	T	T	T	T	T	T	T	T	T	T	T	T	T	T	T	T	T	T	T	T	T	T	T
NGS_depth2	2427896	A	A	A	A	T	A	A	A	T	A	A	A	A	A	A	A	A	A	T	A	A	A	A	A	A	A	A	A	A	A	A	A	A	A	A	A	A	A
NGS	2427896	A	A	A	A	T	A	A	A	T	A	A	A	A	A	A	A	A	A	T	A	A	A	A	A	A	A	A	A	A	A	A	A	A	A	A	A	A	A
Sanger	2427896	A	G	G	A	T	A	G	A	T	A	A	G	G	A	A	G	A	G	G	G	G	G	G	A	A	A	A	G	A	A	A	A	A	A	A	A	G	A
NGS_depth2	2428143	A	A	A	A	T	A	A	A	T	A	A	A	A	A	A	A	AT	A	T	A	A	A	A	A	A	A	N	A	A	A	A	A	A	A	A	A	A	A
NGS	2428143	A	A	A	A	T	A	A	A	T	A	A	A	A	A	A	A	AT	A	T	A	A	A	A	A	A	A	A	A	A	A	A	A	A	A	A	A	A	A
Sanger	2428143	A	A	A	A	T	A	A	A	T	A	A	A	A	A	A	A	A	A	A	A	A	A	A	A	A	A	A	A	A	A	A	A	A	A	A	A	A	A
NGS_depth2	2428212	A	A	A	A	G	A	A	A	G	A	A	A	A	A	A	A	A	A	G	A	A	A	A	A	A	A	A	A	A	A	A	A	A	A	A	A	A	A
NGS	2428212	A	A	A	A	G	A	A	A	G	A	A	A	A	A	A	A	A	A	G	A	A	A	A	A	A	A	A	A	A	A	A	A	A	A	A	A	A	A
Sanger	2428212	A	A	A	A	G	A	A	A	G	A	A	A	A	A	A	A	A	A	A	A	A	A	A	A	A	A	A	A	A	A	A	A	A	A	A	A	A	A
NGS_depth2	2428245	T	T	T	T	C	T	T	T	C	T	T	T	T	T	T	T	TC	T	C	T	T	T	T	T	T	T	T	T	T	T	T	T	T	T	T	T	T	T
NGS	2428245	T	T	T	T	C	T	T	T	C	T	T	T	T	T	T	T	TC	T	C	T	T	T	T	T	T	T	T	T	T	T	T	T	T	T	T	T	T	T
Sanger	2428245	T	T	T	T	C	T	T	T	C	T	T	T	T	T	T	T	T	T	T	T	T	T	T	T	T	T	T	T	T	T	T	T	T	T	T	T	T	T
NGS_depth2	2428317	C	C	C	T	C	C	CT	C	C	C	C	C	C	C	C	C	C	C	C	CT	C	C	CT	CT	C	C	C	C	C	CT	C	C	C	C	CT	C	T	C
NGS	2428317	C	C	C	T	C	C	CT	C	C	C	C	C	C	C	C	C	C	C	C	CT	C	C	CT	CT	C	C	C	C	C	CT	C	C	C	C	CT	C	T	C
Sanger	2428317	C	T	T	T	C	C	T	C	C	C	C	T	T	C	C	T	C	T	T	T	T	T	T	T	C	C	C	T	C	T	C	C	C	C	T	C	T	C
NGS_depth2	2428351	G	G	G	G	G	G	G	G	G	G	G	G	G	G	N	G	G	G	G	G	G	G	G	G	G	G	G	G	G	G	G	G	G	G	G	G	G	G
NGS	2428351	G	G	G	G	G	G	G	G	G	G	G	G	G	G	G	G	G	G	G	G	G	G	G	G	G	G	G	G	G	G	G	G	G	G	G	G	G	G
Sanger	2428351	G	G	G	G	G	G	G	G	G	G	G	G	G	G	G	G	G	G	G	G	G	G	G	G	G	G	G	G	G	G	G	G	G	G	G	G	G	G
NGS_depth2	2428390	C	C	C	C	A	C	C	C	A	C	C	C	N	C	N	C	C	C	A	C	C	C	C	C	C	C	C	C	C	C	C	C	C	C	C	C	C	C
NGS	2428390	C	C	C	C	A	C	C	C	A	C	C	C	C	C	C	C	C	C	A	C	C	C	C	C	C	C	C	C	C	C	C	C	C	C	C	C	C	C
Sanger	2428390	C	C	C	C	A	C	C	C	A	C	C	C	C	C	C	C	C	C	C	C	C	C	C	C	C	C	C	C	C	C	C	C	C	C	C	C	C	C
NGS_depth2	2428457	A	A	A	A	G	A	A	A	G	A	A	A	A	A	A	A	A	A	G	A	A	A	A	A	A	A	A	A	A	A	A	A	A	A	A	A	A	A
NGS	2428457	A	A	A	A	G	A	A	A	G	A	A	A	A	A	A	A	A	A	G	A	A	A	A	A	A	A	A	A	A	A	A	A	A	A	A	A	A	A
Sanger	2428457	A	A	A	A	G	A	A	A	G	A	A	A	A	A	A	A	A	A	A	A	A	A	A	A	A	A	A	A	A	A	A	A	A	A	A	A	A	A
NGS_depth2	2428537	A	A	A	A	A	A	A	A	A	N	A	A	A	A	A	A	A	A	A	A	A	A	A	A	A	A	A	A	A	A	A	A	A	A	A	A	A	A
NGS	2428537	A	A	A	A	A	A	A	A	A	A	A	A	A	A	A	A	A	A	A	A	A	A	A	A	A	A	A	A	A	A	A	A	A	A	A	A	A	A
Sanger	2428537	A	A	A	A	A	A	A	A	A	A	A	A	A	A	A	A	A	A	A	A	A	A	A	A	A	A	A	-	A	A	A	A	A	A	A	A	A	A
NGS_depth2	2428554	T	T	T	T	A	T	T	T	A	T	T	T	T	T	T	T	T	T	A	T	T	T	T	T	T	T	T	T	T	T	T	T	T	T	T	T	T	T
NGS	2428554	T	T	T	T	A	T	T	T	A	T	T	T	T	T	T	T	T	T	A	T	T	T	T	T	T	T	T	T	T	T	T	T	T	T	T	T	T	T
Sanger	2428554	T	G	G	T	A	T	G	T	A	T	T	G	G	T	T	G	T	G	G	G	G	G	G	T	T	T	T	-	T	T	T	T	T	T	T	T	G	T
NGS_depth2	2428784	G	G	G	G	A	G	G	G	A	G	G	G	G	G	G	G	G	G	A	G	G	G	G	G	G	G	G	G	G	G	G	G	G	G	G	G	G	G
NGS	2428784	G	G	G	G	A	G	G	G	A	G	G	G	G	G	G	G	G	G	A	G	G	G	G	G	G	G	G	G	G	G	G	G	G	G	G	G	G	G
Method	Loc	Ref	p1	p10	p11	p13	p14	p16	p17	p18	p180	p2	p20	p216	p23	p256	p26	p28	p3	p32	p33	p349	p35	p36	p37	p38	p4	p40	p41	p42	p43	p44	p453	p46	p5	p50	p8	p9
NGS_depth2	3139179	A	A	A	A	A	A	A	A	A	N	A	A	N	AT	N	A	AT	A	A	A	N	A	A	AT	A	A	AT	AT	AT	AT	AT	T	N	A	A	A	A
NGS	3139179	A	A	A	A	A	A	A	A	A	N	A	A	N	AT	N	A	AT	A	A	A	N	A	A	AT	A	A	AT	AT	AT	AT	AT	T	N	A	A	A	A
Sanger	3139179	A	A	A	A	A	A	A	A	A	A	A	A	A	T	A	A	T	A	A	A	A	A	A	T	A	A	A	T	T	T	T	T	A	A	A	A	A
NGS_depth2	3139190	T	TC	TC	T	T	TC	T	T	T	N	T	TC	N	TC	N	TC	TC	T	T	T	N	T	TC	TC	TC	T	TC	TC	TC	TC	TC	C	N	T	TC	TC	T
NGS	3139190	T	TC	TC	T	T	TC	T	T	T	N	T	TC	N	TC	N	TC	TC	T	T	T	N	T	TC	TC	TC	T	TC	TC	TC	TC	TC	C	N	T	TC	TC	T
Sanger	3139190	T	A	A	T	A	A	A	T	T	T	T	C	A	C	T	C	C	T	T	T	T	T	C	C	C	T	A	C	C	C	C	C	T	T	A	A	T
NGS_depth2	3139339	T	T	T	T	TC	T	TC	T	TC	N	TC	TC	N	T	N	TC	T	T	T	T	N	T	TC	T	T	TC	T	T	T	T	T	T	N	T	TC	T	TC
NGS	3139339	T	T	T	T	TC	T	TC	T	TC	N	TC	TC	N	T	N	TC	T	T	T	T	N	T	TC	T	T	TC	T	T	T	T	T	T	N	T	TC	T	TC
Sanger	3139339	T	A	A	T	A	A	A	T	T	T	T	T	A	T	T	T	T	T	T	C	T	T	T	T	T	C	A	T	T	T	T	T	T	T	A	A	T
NGS_depth2	3140014	C	C	C	C	C	C	C	C	C	N	C	C	N	C	N	C	C	C	C	C	N	C	C	N	C	C	C	C	C	C	C	N	N	C	C	C	C
NGS	3140014	C	C	C	C	C	C	C	C	C	N	C	C	N	C	N	C	C	C	C	C	C	C	C	C	C	C	C	C	C	C	C	N	C	C	C	C	C
Sanger	3140014	C	G	G	C	G	G	G	C	C	C	C	C	G	C	C	C	C	C	C	C	C	C	C	C	C	C	G	C	C	C	C	C	C	C	G	G	C
NGS_depth2	3140127	G	G	G	G	G	G	G	G	GA	N	G	GA	N	G	N	GA	GA	G	GA	G	A	G	G	G	G	G	G	G	G	G	G	G	N	G	G	G	G
NGS	3140127	G	G	G	G	G	G	G	G	GA	N	G	GA	N	G	N	GA	GA	G	GA	G	A	G	G	G	G	G	G	G	G	G	G	G	N	G	G	G	G
Sanger	3140127	G	G	G	G	G	G	G	G	G	G	G	G	G	G	G	G	G	G	G	G	G	G	G	G	G	G	G	G	G	G	G	G	G	G	G	G	G
NGS_depth2	3140188	G	G	G	G	G	G	G	G	G	N	G	G	N	GA	N	G	GA	G	GA	G	G	A	G	GA	GA	G	GA	GA	GA	GA	GA	N	N	G	G	G	G
NGS	3140188	G	G	G	G	G	G	G	G	G	N	G	G	N	GA	N	G	GA	G	GA	G	G	A	G	GA	GA	G	GA	GA	GA	GA	GA	G	G	G	G	G	G
Sanger	3140188	G	C	C	G	C	C	C	G	G	G	G	G	C	G	G	G	A	G	A	G	G	A	G	G	G	G	-	G	G	G	G	G	G	G	C	C	G
NGS_depth2	3140193	C	C	C	C	C	C	C	C	C	N	C	CT	N	C	N	CT	CT	C	CT	CT	T	C	C	C	C	C	C	C	C	C	C	N	N	C	C	C	C
NGS	3140193	C	C	C	C	C	C	C	C	C	N	C	CT	N	C	N	CT	CT	C	CT	CT	T	C	C	C	C	C	C	C	C	C	C	C	N	C	C	C	C
Sanger	3140193	C	T	T	C	T	T	T	C	C	C	C	C	T	C	C	C	C	C	C	C	C	C	C	C	C	C	-	C	C	C	C	C	C	C	T	T	C

## Sheet: Supplementary Data 3
Chromosome	Start	End
Chr1	45000	52939
Chr1	98502	105000
Chr1	170000	174752
Chr1	258782	265000
Chr1	414787	420000
Chr1	521640	531640
Chr1	535531	562628
Chr1	585752	597889
Chr1	615000	621397
Chr1	633836	645973
Chr1	664823	675000
Chr1	1317700	1327700
Chr1	1515000	1524300
Chr1	1569870	1575000
Chr1	1655350	1665350
Chr1	1669240	1675000
Chr1	1715000	1717710
Chr1	2034680	2045000
Chr1	2147940	2150000
Chr1	2300000	2308610
Chr1	2480000	2489190
Chr1	2670000	2680000
Chr1	3120000	3129240
Chr1	3181210	3190000
Chr1	3602210	3613280
Chr1	4605000	4608080
Chr1	5749960	5760000
Chr1	5765000	5767440
Chr1	5820000	5824070
Chr1	5833300	5843300
Chr1	5865000	5870020
Chr1	5881390	5918100
Chr1	5918780	5920000
Chr1	5925000	5928780
Chr1	5956180	5972590
Chr1	6250000	6256820
Chr1	6260710	6265000
Chr1	6422060	6430000
Chr1	6620000	6622260
Chr1	7145000	7151180
Chr1	7368780	7375000
Chr1	7391220	7395000
Chr1	7425000	7426860
Chr1	7429690	7439690
Chr1	7462810	7472810
Chr1	7555000	7565000
Chr1	7665830	7675830
Chr1	7995000	8000660
Chr1	8965160	8970000
Chr1	9019660	9020000
Chr1	9036750	9048890
Chr1	9355000	9380000
Chr1	9440000	9450000
Chr1	9631930	9647270
Chr1	9654360	9655000
Chr1	9660000	9664360
Chr1	9672530	9675000
Chr1	9705000	9716720
Chr1	9741980	9750000
Chr1	9772970	9782970
Chr1	9783660	9793660
Chr1	9794340	9807550
Chr1	9864860	9865000
Chr1	9880000	9887690
Chr1	9889440	9914400
Chr1	9940730	9945000
Chr1	9970000	9972100
Chr1	9981330	9991330
Chr1	10059300	10069300
Chr1	10086100	10096100
Chr1	10105000	10117400
Chr1	10125600	10135600
Chr1	10152300	10162300
Chr1	10182200	10192200
Chr1	10200000	10212500
Chr1	10214300	10215000
Chr1	10232400	10253100
Chr1	10262400	10290500
Chr1	10313600	10335000
Chr1	10384200	10400000
Chr1	10452600	10462600
Chr1	10464300	10474300
Chr1	10493200	10503200
Chr1	10565000	10580000
Chr1	10658800	10675000
Chr1	10680000	10695000
Chr10	105000	107610
Chr10	1010000	1014870
Chr10	2919030	2920000
Chr10	2955000	2970000
Chr10	3210080	3215000
Chr10	3571940	3581940
Chr10	3918060	3920000
Chr10	5016740	5020000
Chr10	5510000	5514450
Chr10	5588360	5598360
Chr10	5685380	5690000
Chr10	5910000	5920000
Chr10	6141630	6145000
Chr10	7040000	7048400
Chr10	7048890	7055000
Chr10	7457940	7467940
Chr10	8560000	8571860
Chr10	12000000	12010000
Chr10	14505000	14511000
Chr10	14986100	14996100
Chr10	15009700	15019700
Chr10	15353200	15363200
Chr10	15465000	15475000
Chr10	15565000	15565100
Chr10	15790000	15793200
Chr10	15799000	15800000
Chr10	16105000	16113100
Chr10	17555000	17565000
Chr10	17912400	17920000
Chr10	17970100	17980100
Chr10	18043500	18045000
Chr10	18120000	18124300
Chr10	18269000	18279000
Chr10	18523400	18533400
Chr10	18880000	18882100
Chr10	18885200	18900000
Chr10	19905000	19912600
Chr10	20757400	20760000
Chr10	20795000	20804100
Chr10	20891100	20901100
Chr10	21003900	21016500
Chr10	21070000	21074200
Chr10	22330000	22332800
Chr10	22480200	22490200
Chr10	22792200	22795000
Chr10	23355900	23365900
Chr10	23445100	23450000
Chr10	23665400	23670000
Chr10	23715200	23725000
Chr10	23925000	23927100
Chr10	25125900	25135900
Chr10	25139000	25140000
Chr10	25190000	25196200
Chr10	25196700	25209300
Chr10	25600000	25610000
Chr10	25790000	25794000
Chr11	145000	160000
Chr11	165000	168777
Chr11	392234	402234
Chr11	446809	456809
Chr11	568085	575000
Chr11	1475000	1481590
Chr11	1486750	1495000
Chr11	2535800	2548830
Chr11	2626750	2635000
Chr11	2696490	2706490
Chr11	2720740	2730000
Chr11	5825420	5835420
Chr11	6622810	6630000
Chr11	6725000	6732860
Chr11	8490470	8495000
Chr11	10464200	10470000
Chr11	10715000	10722900
Chr11	10767400	10770000
Chr11	10775000	10777400
Chr11	11119100	11130000
Chr11	11231300	11240000
Chr11	11315000	11320100
Chr11	11849800	11859800
Chr11	12237900	12250000
Chr11	12325800	12335000
Chr11	12680600	12705000
Chr11	12814000	12825000
Chr11	13180000	13181700
Chr11	13330000	13340000
Chr11	13375000	13390000
Chr11	13580000	13588000
Chr11	13660000	13669900
Chr11	13678100	13680000
Chr11	13735700	13745700
Chr11	13980000	13982200
Chr11	15330500	15340500
Chr11	16224900	16234900
Chr11	16950000	16960000
Chr11	17230000	17245000
Chr11	18370000	18375400
Chr11	18453300	18455000
Chr11	18580000	18587600
Chr11	18589800	18590000
Chr11	18695000	18699800
Chr11	18701900	18715000
Chr11	18725000	18730100
Chr11	20484700	20485000
Chr11	20790000	20791800
Chr11	21227500	21237500
Chr11	22085600	22095600
Chr11	22137100	22145000
Chr11	22231100	22240000
Chr11	22343300	22345000
Chr11	22465000	22471500
Chr11	22504000	22510000
Chr11	22531200	22541200
Chr11	22780000	22780800
Chr11	22810000	22823200
Chr11	23140700	23150700
Chr11	23528700	23547800
Chr11	23613600	23623600
Chr11	23698500	23700000
Chr11	23847100	23857100
Chr11	23968400	23975000
Chr11	23995000	23999600
Chr11	24045000	24054200
Chr11	24083600	24102700
Chr11	24262500	24270000
Chr11	24275000	24275500
Chr11	24410000	24411900
Chr11	24414100	24420000
Chr11	24583900	24590000
Chr11	24917400	24927400
Chr11	24929500	24939500
Chr11	24965000	24972800
Chr11	25093200	25095000
Chr11	25405000	25412500
Chr11	25990000	25994600
Chr11	26084600	26090000
Chr11	26515000	26519100
Chr11	26521200	26531200
Chr11	26536400	26540000
Chr11	26642500	26652500
Chr11	29368200	29378200
Chr11	29555000	29563200
Chr11	29705000	29711700
Chr11	29792700	29795000
Chr12	173751	183751
Chr12	228371	230000
Chr12	235000	238371
Chr12	248853	255000
Chr12	305000	308921
Chr12	544709	550000
Chr12	1059040	1069040
Chr12	1166010	1170000
Chr12	1625000	1628890
Chr12	2250000	2259290
Chr12	2681700	2690000
Chr12	2916110	2926110
Chr12	2959350	2969350
Chr12	2991210	2995000
Chr12	3011690	3021690
Chr12	3185000	3185550
Chr12	3193760	3195000
Chr12	3510000	3515540
Chr12	3850000	3865000
Chr12	3974360	3975000
Chr12	3985740	3995000
Chr12	4104080	4114080
Chr12	4413590	4415000
Chr12	4434070	4448630
Chr12	5090000	5090400
Chr12	5114540	5124540
Chr12	5125920	5135000
Chr12	5271570	5281570
Chr12	5475000	5479570
Chr12	5594740	5604740
Chr12	5705000	5720000
Chr12	5745000	5745840
Chr12	5890590	5900000
Chr12	5905000	5907420
Chr12	7008020	7020000
Chr12	7090000	7090840
Chr12	7547390	7557390
Chr12	7613380	7623380
Chr12	7720350	7740000
Chr12	8439510	8449510
Chr12	8657980	8665000
Chr12	8750000	8752190
Chr12	8995000	8995700
Chr12	9936990	9946990
Chr12	9962020	9972020
Chr12	10135000	10145000
Chr12	10171400	10180000
Chr12	10450000	10459000
Chr12	10465000	10480000
Chr12	10517300	10527300
Chr12	10688000	10698000
Chr12	10724400	10730000
Chr12	11270600	11280600
Chr12	11455000	11465000
Chr12	11466300	11478600
Chr12	11903300	11913300
Chr12	12249200	12260000
Chr12	12325000	12325200
Chr12	12515500	12539100
Chr12	12613300	12620000
Chr12	12630000	12637000
Chr12	12640700	12652900
Chr12	12805000	12805400
Chr12	12829500	12835000
Chr12	13420000	13430000
Chr12	13550000	13556400
Chr12	13560100	13565000
Chr12	13730000	13740000
Chr12	14019800	14029800
Chr12	14100000	14115000
Chr12	14220000	14230000
Chr12	14285000	14289200
Chr12	14295200	14309700
Chr12	14317900	14320000
Chr12	15412600	15420000
Chr12	15444500	15450000
Chr12	15742600	15750000
Chr12	20330000	20336100
Chr12	20342000	20352000
Chr12	20489900	20499900
Chr12	20540000	20550000
Chr12	20603700	20605000
Chr12	20670000	20675200
Chr12	20725000	20725200
Chr12	20726600	20745700
Chr12	20756200	20766200
Chr12	20854100	20864100
Chr12	20870000	20880000
Chr12	21004300	21014300
Chr12	21311500	21321500
Chr12	21479900	21501300
Chr12	21509500	21519500
Chr12	21632400	21640000
Chr12	21677900	21687900
Chr12	21846300	21860000
Chr12	21945000	21951900
Chr12	21965000	21965600
Chr12	21973800	21990600
Chr12	22015000	22020200
Chr12	22600000	22609600
Chr12	22674700	22675000
Chr12	22700000	22705200
Chr13	310000	320000
Chr13	411652	415000
Chr13	1375000	1381130
Chr13	1381720	1394750
Chr13	1787300	1790000
Chr13	1823620	1825000
Chr13	1830000	1833620
Chr13	2165640	2175000
Chr13	2710450	2720450
Chr13	2739210	2745000
Chr13	2852710	2855000
Chr13	2910220	2920000
Chr13	2984370	2994370
Chr13	2999510	3005000
Chr13	3030000	3036750
Chr13	3305000	3307640
Chr13	3314290	3315000
Chr13	3525000	3525560
Chr13	4860000	4863380
Chr13	5045570	5050000
Chr13	5185000	5194800
Chr13	5281660	5285000
Chr13	5485000	5491420
Chr13	5710000	5716910
Chr13	5720530	5730530
Chr13	5760000	5769880
Chr13	6155000	6158820
Chr13	6543800	6545000
Chr13	7208170	7218170
Chr13	7320160	7331670
Chr13	7350000	7358910
Chr13	7571380	7580000
Chr13	7600130	7605000
Chr13	7665000	7673690
Chr13	8031440	8050520
Chr13	8057170	8067170
Chr13	8200000	8207910
Chr13	8238770	8248770
Chr13	8350760	8360760
Chr13	8494530	8495000
Chr13	8540000	8540850
Chr13	8608030	8620000
Chr13	8640000	8645270
Chr13	8656460	8660000
Chr13	8679160	8685000
Chr13	8717000	8720000
Chr13	8901630	8905000
Chr13	9151330	9155000
Chr13	9242130	9252130
Chr13	9880000	9883210
Chr13	9975000	9986120
Chr13	10065400	10075400
Chr13	10225000	10235000
Chr13	10455000	10470400
Chr13	10492200	10495000
Chr13	11083900	11085000
Chr13	11135000	11142300
Chr13	11289700	11305000
Chr13	11400000	11402600
Chr13	11422900	11425000
Chr13	11435000	11443500
Chr13	11450100	11463200
Chr13	11477400	11493400
Chr13	11684700	11694700
Chr13	11880000	11885400
Chr13	11920800	11933800
Chr13	11978300	11988300
Chr13	12096300	12106300
Chr13	12135700	12140000
Chr13	12145000	12145700
Chr13	12173500	12180000
Chr13	12232500	12242500
Chr13	12575000	12583000
Chr13	12720000	12726800
Chr13	12738000	12745000
Chr13	12795000	12802500
Chr13	12975600	12980000
Chr13	13040700	13050000
Chr13	13090000	13099100
Chr13	13246500	13256500
Chr13	13305500	13320100
Chr13	13390000	13392700
Chr13	13430000	13432000
Chr13	14170000	14170600
Chr13	14178700	14180000
Chr13	14900600	14910000
Chr13	14950000	14953000
Chr13	15100000	15107300
Chr13	15107900	15110000
Chr13	15115000	15128500
Chr14	37112	45000
Chr14	209321	219321
Chr14	375451	385000
Chr14	990000	1001350
Chr14	1007560	1017560
Chr14	1019710	1039840
Chr14	1090000	1090490
Chr14	1092650	1102650
Chr14	1307400	1310000
Chr14	2475000	2476260
Chr14	2478420	2490000
Chr14	2980000	2988840
Chr14	2995050	3005000
Chr14	3080000	3088110
Chr14	3345000	3353510
Chr14	3550000	3560000
Chr14	3710220	3725000
Chr14	3810000	3813410
Chr14	4375000	4385000
Chr14	4400000	4407020
Chr14	5391780	5405830
Chr14	5523470	5533470
Chr14	5570070	5575000
Chr14	5580000	5582090
Chr14	5605000	5620000
Chr14	5960000	5970000
Chr14	6700000	6704490
Chr14	6825000	6830100
Chr14	6832250	6842250
Chr14	7373190	7383190
Chr14	7891840	7900000
Chr14	8055950	8065000
Chr14	9415380	9425380
Chr14	9516680	9526680
Chr14	9534910	9540000
Chr14	9569350	9579350
Chr14	9700000	9715000
Chr14	10885000	10894200
Chr14	11488000	11495000
Chr14	12049200	12059200
Chr14	12419900	12429900
Chr14	12434100	12440000
Chr14	12540000	12543400
Chr14	12670000	12683200
Chr14	12693400	12695000
Chr14	12851400	12860000
Chr14	14326400	14330000
Chr14	14335000	14336400
Chr14	14622200	14630000
Chr14	14701200	14711200
Chr14	15290700	15300000
Chr14	15360000	15363500
Chr14	15367700	15370000
Chr14	15375000	15379700
Chr14	15491300	15500000
Chr14	15945000	15951100
Chr14	16140000	16141500
Chr14	16964200	16974200
Chr14	16985000	16992400
Chr14	16994600	16995000
Chr14	17012800	17022800
Chr14	17178900	17180000
Chr14	17190000	17191000
Chr14	17195100	17200000
Chr14	18167600	18180000
Chr14	18480000	18485600
Chr14	18485700	18490000
Chr14	18645000	18651700
Chr14	20065000	20080000
Chr14	20171300	20185000
Chr14	20217900	20220000
Chr15	36152	46152
Chr15	515471	520000
Chr15	3129930	3130000
Chr15	3182220	3185000
Chr15	3304230	3310000
Chr15	3445000	3458020
Chr15	3930000	3932980
Chr15	4031920	4035000
Chr15	4328230	4338230
Chr15	4502520	4512520
Chr15	4565000	4573530
Chr15	4655030	4665000
Chr15	4781400	4791400
Chr15	5785000	5793610
Chr15	6120000	6120420
Chr15	7334860	7340000
Chr15	7544010	7550000
Chr15	8980000	8983250
Chr15	9050000	9057330
Chr15	10036500	10046500
Chr15	10075700	10090000
Chr15	10132300	10142300
Chr15	10145400	10155400
Chr15	10162800	10165000
Chr15	10180300	10185000
Chr15	10463500	10473500
Chr15	12855700	12865700
Chr15	13452700	13462700
Chr15	14058400	14065000
Chr15	14154200	14164200
Chr15	14977800	14987800
Chr15	15152100	15155000
Chr15	15587800	15597800
Chr15	15966900	15976900
Chr15	16054100	16064100
Chr15	16067200	16077200
Chr15	16590000	16595000
Chr15	18160000	18164400
Chr15	18730000	18735200
Chr15	18738300	18748300
Chr15	18908200	18920000
Chr15	18960500	18970500
Chr15	19008400	19010000
Chr15	19147900	19150000
Chr15	21065100	21075000
Chr15	21250000	21258100
Chr15	21980200	21994600
Chr15	22019400	22035000
Chr15	24185100	24195100
Chr15	24341900	24345000
Chr15	24525000	24530600
Chr15	24799500	24805000
Chr15	25248300	25250000
Chr15	25313600	25315000
Chr15	26945000	26949000
Chr15	27940000	27950000
Chr15	29060000	29066700
Chr15	30503300	30510000
Chr15	30830100	30835000
Chr15	32100000	32112500
Chr15	32420600	32425000
Chr15	34395000	34404500
Chr15	34590600	34600000
Chr15	35043800	35045000
Chr15	35178900	35188900
Chr15	35222400	35230000
Chr15	35280000	35284700
Chr15	36090000	36095200
Chr15	36154900	36164900
Chr15	36704000	36705000
Chr15	36891300	36901300
Chr15	37170000	37175900
Chr15	37244300	37254300
Chr15	37361900	37370000
Chr15	37980700	37985000
Chr15	40655000	40657400
Chr15	41280000	41284900
Chr15	42600000	42605200
Chr15	42813100	42820000
Chr15	43349100	43355000
Chr16	125348	135000
Chr16	165000	174559
Chr16	285000	286001
Chr16	476182	485000
Chr16	511266	521266
Chr16	595000	597624
Chr16	600006	605000
Chr16	615000	624453
Chr16	624771	630000
Chr16	855909	865000
Chr16	983860	990000
Chr16	1047840	1055000
Chr16	1090000	1090860
Chr16	1233570	1243570
Chr16	1394540	1400000
Chr16	1454390	1464390
Chr16	1477090	1485000
Chr16	1658700	1668700
Chr16	1811420	1815000
Chr16	1972390	1982390
Chr16	2185000	2186700
Chr16	2189080	2203210
Chr16	2242740	2250000
Chr16	2378940	2399260
Chr16	2467680	2488000
Chr16	2488320	2498320
Chr16	2875000	2884240
Chr16	2980000	2989490
Chr16	3220000	3224750
Chr16	3388110	3395000
Chr16	3410810	3420810
Chr16	3499550	3500000
Chr16	3505000	3509550
Chr16	3522250	3532250
Chr16	3534630	3544630
Chr16	3563530	3573530
Chr16	3577970	3585000
Chr16	3666710	3682900
Chr16	3769900	3770000
Chr16	3974210	3975000
Chr16	3995000	4004850
Chr16	4133120	4135000
Chr16	4165000	4180000
Chr16	4245000	4248370
Chr16	4382830	4385000
Chr16	4610000	4611580
Chr16	4671750	4681750
Chr16	4828590	4838590
Chr16	4935910	4945910
Chr16	4979250	4989250
Chr16	5041160	5045000
Chr16	5050000	5051160
Chr16	5076240	5086240
Chr16	5356910	5360000
Chr16	5365000	5366910
Chr16	5491050	5501050
Chr16	5555030	5560000
Chr16	5685040	5695000
Chr16	5790290	5800000
Chr16	5810930	5820930
Chr16	5823310	5839500
Chr16	5839820	5849820
Chr16	5914120	5920000
Chr16	5935000	5936500
Chr16	6050000	6056190
Chr16	6081280	6093340
Chr16	6132870	6142870
Chr16	6161760	6165000
Chr16	6175000	6184150
Chr16	6273200	6275000
Chr16	6350000	6353370
Chr16	6520000	6530000
Chr16	6584830	6595000
Chr16	6665000	6667060
Chr16	6867560	6875000
Chr16	7014080	7020000
Chr16	7154420	7160000
Chr16	7165000	7166480
Chr16	7168860	7178860
Chr16	7356660	7372860
Chr16	7412380	7420000
Chr16	7835000	7841320
Chr16	7915000	7921810
Chr16	8043890	8045000
Chr16	8050000	8053890
Chr16	8173900	8180000
Chr16	8215000	8221050
Chr16	8390590	8406780
Chr16	8485530	8501720
Chr16	8620000	8627600
Chr16	8689830	8690000
Chr16	8739360	8749360
Chr16	8751750	8761750
Chr16	8953990	8963990
Chr16	9240850	9255000
Chr16	10230000	10239400
Chr16	10370000	10375600
Chr16	10394500	10406500
Chr16	10452300	10455000
Chr16	10615000	10617000
Chr16	10671000	10685100
Chr16	10750000	10759400
Chr16	11420200	11430000
Chr16	11630000	11632400
Chr16	11636800	11655100
Chr16	11740000	11748000
Chr16	12935000	12938700
Chr16	13087600	13097600
Chr16	13145400	13150000
Chr16	13335000	13341200
Chr16	13436400	13445000
Chr16	13552000	13562000
Chr16	13564400	13576400
Chr16	13873900	13883900
Chr16	13894600	13900000
Chr16	14020500	14030500
Chr16	15845000	15854800
Chr16	15920000	15927000
Chr16	16360700	16370700
Chr16	16548500	16558500
Chr16	16635000	16641100
Chr16	17005000	17014600
Chr16	17200000	17206500
Chr16	17343100	17353100
Chr16	17675300	17685000
Chr16	17877600	17885000
Chr16	19815000	19823300
Chr16	19978400	19980000
Chr16	20280000	20287700
Chr17	398160	400000
Chr17	565364	570000
Chr17	745000	752702
Chr17	1001110	1005000
Chr17	1520000	1530000
Chr17	1943530	1950000
Chr17	2285000	2290480
Chr17	2410000	2414610
Chr17	2804890	2815000
Chr17	2920000	2923830
Chr17	3045560	3055000
Chr17	4375600	4385600
Chr17	4385730	4390000
Chr17	4395000	4395730
Chr17	4416130	4420000
Chr17	5400000	5401490
Chr17	5730000	5733370
Chr17	5733500	5743500
Chr17	5781640	5785000
Chr17	5790000	5791640
Chr17	5791770	5801770
Chr17	5860170	5870170
Chr17	6896330	6900000
Chr17	7695000	7699290
Chr17	7830000	7833560
Chr17	7937560	7940000
Chr17	8535000	8537840
Chr17	8581040	8590000
Chr17	8649450	8659450
Chr17	8662110	8665000
Chr17	9672940	9682940
Chr17	9690670	9695000
Chr17	10141600	10145000
Chr17	10150000	10151600
Chr17	10245000	10250400
Chr17	10519100	10529100
Chr17	10607800	10617800
Chr17	10640000	10645600
Chr17	10901600	10910000
Chr17	11552700	11562700
Chr17	11580600	11585000
Chr17	11795000	11805000
Chr17	11970000	11975700
Chr17	12000000	12008600
Chr17	12008700	12018700
Chr17	12026500	12036500
Chr17	12051800	12055000
Chr17	12099900	12109900
Chr17	12555900	12565900
Chr17	12755000	12763600
Chr17	12933400	12943400
Chr17	13385000	13400000
Chr17	13647800	13650000
Chr17	13655000	13657800
Chr17	13935000	13936500
Chr17	14065000	14073300
Chr17	14154500	14160000
Chr17	14195000	14202500
Chr17	14835000	14845000
Chr17	14985000	14990400
Chr17	15461800	15470000
Chr17	16980000	16984200
Chr17	17245000	17255000
Chr17	17655700	17665700
Chr17	17668400	17675000
Chr17	18085000	18091300
Chr17	18150000	18160000
Chr17	19018700	19028700
Chr17	19175700	19185000
Chr17	19380900	19390000
Chr17	19406300	19410000
Chr17	19441700	19450000
Chr17	20050000	20065000
Chr17	20161200	20165000
Chr17	20439900	20440000
Chr17	20483000	20485000
Chr17	20610000	20614600
Chr17	20994700	21004700
Chr17	21150000	21159200
Chr17	21230000	21230200
Chr17	21243000	21255000
Chr17	21288600	21290000
Chr17	21473500	21483500
Chr17	22932800	22942800
Chr17	22973300	22983300
Chr17	23084800	23085000
Chr17	23317800	23327800
Chr17	23371000	23381000
Chr17	23485000	23502600
Chr17	23518000	23528000
Chr17	23591400	23600000
Chr17	24105000	24108100
Chr17	24150000	24153700
Chr17	24191900	24200000
Chr17	24260300	24270000
Chr17	24805000	24814900
Chr17	25111500	25120000
Chr17	25185000	25187400
Chr2	185907	195000
Chr2	380000	381509
Chr2	755968	765000
Chr2	995000	1000180
Chr2	1169150	1179150
Chr2	1440000	1450000
Chr2	2242990	2255200
Chr2	3160000	3163320
Chr2	3170990	3180990
Chr2	3365000	3373220
Chr2	3506840	3510000
Chr2	4040000	4050000
Chr2	7160000	7169210
Chr2	7468550	7480760
Chr2	7587860	7595000
Chr2	7900000	7907200
Chr2	9045000	9047320
Chr2	9050580	9055000
Chr2	9470000	9478180
Chr2	9479230	9489230
Chr2	9605170	9615000
Chr2	11125000	11133100
Chr2	11205000	11208300
Chr2	11313100	11315000
Chr2	11489900	11499900
Chr2	11911900	11921900
Chr2	12075000	12081000
Chr2	12100000	12103100
Chr2	12106400	12115000
Chr2	12192500	12200000
Chr2	12280000	12282100
Chr2	12484200	12485000
Chr2	12555000	12567100
Chr2	12730000	12732832
Chr2	12775000	12781400
Chr2	12926100	12935000
Chr2	13155900	13160000
Chr2	13185000	13195000
Chr2	13224400	13230000
Chr2	13268600	13270000
Chr2	13275000	13278600
Chr2	13359200	13369200
Chr2	13945000	13945900
Chr2	14200000	14202200
Chr2	15126800	15130000
Chr2	15252800	15262800
Chr2	15310000	15320200
Chr2	15436100	15446100
Chr2	15469300	15479300
Chr2	15869200	15870000
Chr2	15909000	15915000
Chr2	16285000	16294600
Chr2	16311100	16321100
Chr2	16405000	16405100
Chr2	16971800	16975000
Chr2	17055700	17060000
Chr2	17195000	17200500
Chr2	17597100	17600000
Chr2	17785000	17790500
Chr2	18015000	18026900
Chr2	18105000	18106431
Chr2	18695000	18696400
Chr2	19035000	19038900
Chr2	19236600	19245000
Chr2	19440000	19445400
Chr2	19980000	19982300
Chr2	20133600	20140000
Chr2	21060000	21073800
Chr2	21500000	21509100
Chr2	21840000	21849400
Chr2	22050000	22052700
Chr3	252503	255000
Chr3	452284	455000
Chr3	460000	462284
Chr3	1453930	1465000
Chr3	1515000	1521400
Chr3	1860000	1870000
Chr3	1885000	1896330
Chr3	2786710	2796710
Chr3	2797660	2800000
Chr3	2915340	2925340
Chr3	3230000	3234590
Chr3	3585840	3595000
Chr3	4070000	4072030
Chr3	5105000	5111990
Chr3	5383870	5396610
Chr3	5427660	5437660
Chr3	5487870	5495000
Chr3	5578180	5580000
Chr3	5585000	5596390
Chr3	5663020	5670000
Chr3	5717750	5727750
Chr3	5739640	5740000
Chr3	6286990	6296990
Chr3	6306150	6316150
Chr3	6404670	6414670
Chr3	6462140	6472140
Chr3	6490000	6491300
Chr3	6522350	6525000
Chr3	6935000	6940120
Chr3	7326950	7336950
Chr3	7389890	7390000
Chr3	7510310	7520000
Chr3	9805000	9820000
Chr3	9926840	9935000
Chr3	10690400	10700000
Chr3	10925000	10927500
Chr3	11571600	11580000
Chr3	11746800	11755000
Chr3	11919200	11925000
Chr3	12340000	12345200
Chr3	14004600	14014600
Chr3	14150000	14154100
Chr3	14270000	14271800
Chr3	14519100	14525000
Chr3	14587500	14590000
Chr3	14639500	14649500
Chr3	14740700	14745000
Chr3	14776300	14786300
Chr3	14790000	14800000
Chr3	14894000	14900000
Chr3	15380000	15380200
Chr3	15510000	15519800
Chr3	15611000	15620000
Chr3	16010000	16012400
Chr3	16160000	16160200
Chr3	17480000	17482000
Chr3	19393200	19400000
Chr3	19450700	19455000
Chr3	20359200	20360000
Chr3	20365000	20369200
Chr3	20455000	20459600
Chr3	20679400	20685000
Chr3	20745100	20750000
Chr3	20755000	20755100
Chr3	20761500	20779800
Chr3	21593500	21603500
Chr3	21604500	21610000
Chr3	21689300	21699300
Chr3	21826100	21830000
Chr3	23445000	23453500
Chr3	23495500	23505000
Chr3	23865000	23875000
Chr3	24455000	24455200
Chr3	26623600	26625000
Chr3	26630000	26633600
Chr4	195000	195286
Chr4	245000	246148
Chr4	250871	255000
Chr4	525000	529903
Chr4	889321	899321
Chr4	1570000	1571230
Chr4	1593360	1595000
Chr4	1600000	1612730
Chr4	1618790	1628790
Chr4	1634850	1640000
Chr4	1681700	1691700
Chr4	1720000	1725160
Chr4	1828930	1840000
Chr4	2375000	2383680
Chr4	2384390	2385000
Chr4	2484780	2485000
Chr4	2505000	2513520
Chr4	2518240	2520000
Chr4	2540000	2553670
Chr4	2558390	2565000
Chr4	2570000	2571070
Chr4	2609260	2619260
Chr4	2962610	2975000
Chr4	3000000	3012770
Chr4	3020170	3030000
Chr4	3060320	3070320
Chr4	3072370	3075000
Chr4	3100000	3101100
Chr4	3245000	3245660
Chr4	3265110	3270000
Chr4	3361480	3365000
Chr4	3427060	3435000
Chr4	3445000	3445090
Chr4	3555000	3558860
Chr4	3620000	3630000
Chr4	3692080	3702080
Chr4	3771050	3789080
Chr4	3791120	3795000
Chr4	3805000	3811830
Chr4	3864740	3877420
Chr4	3950000	3955050
Chr4	4009290	4015000
Chr4	4150000	4157160
Chr4	4471070	4481070
Chr4	4520000	4542640
Chr4	4566100	4577440
Chr4	4594210	4604210
Chr4	4610270	4620270
Chr4	4630340	4640000
Chr4	4700000	4710000
Chr4	4785000	4795000
Chr4	4845000	4853160
Chr4	4881980	4891980
Chr4	4926150	4930000
Chr4	5085000	5095000
Chr4	5185000	5205000
Chr4	5248720	5258720
Chr4	5299580	5320290
Chr4	5855000	5865000
Chr4	5880000	5881110
Chr4	5935350	5945350
Chr4	5958110	5968110
Chr4	6215000	6218400
Chr4	6220450	6225000
Chr4	6303430	6313430
Chr4	6322170	6330000
Chr4	6345000	6346890
Chr4	6400000	6404450
Chr4	6450660	6460660
Chr4	6605000	6605220
Chr4	6608600	6618600
Chr4	6620650	6625000
Chr4	6737100	6750000
Chr4	6876300	6885000
Chr4	6892360	6902360
Chr4	7367520	7377520
Chr4	7379560	7404290
Chr4	7910000	7915580
Chr4	8010000	8018640
Chr4	8400000	8401450
Chr4	8407510	8418850
Chr4	8420890	8434910
Chr4	8790000	8794960
Chr4	8916130	8925000
Chr4	9147680	9157680
Chr4	9295000	9298220
Chr4	9305620	9315620
Chr4	9332390	9340000
Chr4	9537180	9545000
Chr4	9614810	9620000
Chr4	10451400	10460000
Chr4	10522300	10530000
Chr4	10562400	10572400
Chr4	10603900	10616600
Chr4	10637400	10640000
Chr4	10645000	10658100
Chr4	10715000	10719700
Chr4	11225000	11225600
Chr4	11273200	11285000
Chr4	11410000	11420000
Chr4	11635000	11635200
Chr4	11635900	11645000
Chr4	11845000	11855000
Chr4	12401500	12415000
Chr4	12488500	12498500
Chr4	12584900	12594900
Chr4	12614300	12625000
Chr4	12805000	12814400
Chr4	12980000	12980400
Chr4	12990400	13000400
Chr4	13009200	13019200
Chr4	13031900	13045900
Chr4	13054700	13065000
Chr4	13085000	13094100
Chr4	13100200	13110200
Chr4	13132300	13140000
Chr4	13145000	13150300
Chr4	13177800	13187800
Chr4	13204600	13210000
Chr4	13220000	13226600
Chr4	13340000	13340400
Chr4	13343800	13355000
Chr5	85000	95000
Chr5	194254	200000
Chr5	342171	345000
Chr5	355000	355015
Chr5	675000	679294
Chr5	735000	747564
Chr5	822900	832900
Chr5	888325	904014
Chr5	1070000	1071840
Chr5	1226830	1236830
Chr5	1588090	1595000
Chr5	1838410	1845000
Chr5	2000550	2010550
Chr5	2165530	2175000
Chr5	2285000	2295000
Chr5	2560000	2562390
Chr5	2569460	2575000
Chr5	2856760	2866760
Chr5	2915000	2917960
Chr5	2919340	2929340
Chr5	2970000	2977690
Chr5	3277750	3290600
Chr5	3303350	3315000
Chr5	3781240	3790000
Chr5	4795000	4795360
Chr5	4850790	4860000
Chr5	5100000	5111110
Chr5	5283160	5293160
Chr5	5391250	5395000
Chr5	5400000	5401250
Chr5	5522100	5532100
Chr5	5664330	5674330
Chr5	5743980	5756820
Chr5	5800870	5810870
Chr5	6472180	6480000
Chr5	7467780	7477780
Chr5	7484850	7494850
Chr5	7533200	7535000
Chr5	7703880	7713880
Chr5	7755080	7765080
Chr5	7915000	7915840
Chr5	8104960	8126340
Chr5	8170000	8174690
Chr5	8221590	8230000
Chr5	8343900	8345000
Chr5	8620000	8635510
Chr5	8858770	8865000
Chr5	9271230	9275000
Chr5	9280000	9281230
Chr5	9299670	9300000
Chr5	9305000	9309670
Chr5	9313890	9320000
Chr5	9410610	9420000
Chr5	9754800	9764800
Chr5	9791780	9795000
Chr5	9870000	9872890
Chr5	10335000	10336600
Chr5	10955000	10956700
Chr5	11040000	11047700
Chr5	11165000	11178500
Chr5	11416000	11426000
Chr5	11427400	11437400
Chr5	11860000	11866900
Chr5	12025000	12029100
Chr5	12411600	12421600
Chr5	12804200	12819900
Chr5	13040300	13053100
Chr5	13900000	13900800
Chr5	14326000	14336000
Chr5	14348800	14358800
Chr5	14408500	14415000
Chr5	14920500	14936200
Chr5	16270000	16273100
Chr5	16433800	16440000
Chr5	17125000	17143600
Chr5	18214500	18230200
Chr5	18234400	18245000
Chr5	18460000	18463400
Chr5	18620000	18628400
Chr5	18632700	18642700
Chr5	18848800	18858800
Chr5	18900000	18910000
Chr5	18931300	18941300
Chr5	19292600	19305000
Chr5	20043600	20050000
Chr5	20060000	20064900
Chr5	20066300	20076300
Chr5	20131700	20141700
Chr5	20195000	20204300
Chr5	20580000	20582600
Chr5	20598200	20608200
Chr5	21374800	21380000
Chr5	22191200	22195000
Chr5	22595000	22610000
Chr5	24435500	24445500
Chr5	24637500	24647500
Chr5	25069900	25079900
Chr5	25790000	25799600
Chr5	26755000	26761000
Chr5	26940000	26943100
Chr5	27345500	27350000
Chr5	27502000	27512000
Chr5	27721000	27731000
Chr6	295000	295002
Chr6	320000	322735
Chr6	445000	445222
Chr6	1060000	1075000
Chr6	1177080	1185000
Chr6	1417430	1425000
Chr6	1995200	2005000
Chr6	2963530	2970000
Chr6	3125310	3135000
Chr6	6097350	6105000
Chr6	7507100	7520000
Chr6	7546390	7555000
Chr6	7610000	7611860
Chr6	7650000	7651140
Chr6	7932340	7940000
Chr6	8371440	8381440
Chr6	8493930	8503930
Chr6	8704240	8705000
Chr6	10210000	10211800
Chr6	10370500	10375000
Chr6	10395000	10405000
Chr6	11184000	11185000
Chr6	11435000	11436700
Chr6	11512200	11520000
Chr6	12219400	12229400
Chr6	12288700	12298700
Chr6	12309500	12319500
Chr6	15010000	15014200
Chr6	15025000	15035000
Chr6	15272300	15285000
Chr6	16020000	16024200
Chr6	16220000	16222900
Chr6	16719000	16720000
Chr6	16725000	16729000
Chr6	16800000	16805300
Chr6	16987100	16997100
Chr6	17488600	17498600
Chr6	17548700	17550000
Chr6	17555000	17558700
Chr6	17571800	17588800
Chr6	17634200	17640000
Chr6	18085000	18094900
Chr6	18480100	18490100
Chr6	18545000	18555000
Chr6	18840600	18855000
Chr6	18870000	18880000
Chr6	18891400	18900000
Chr6	19225000	19243500
Chr6	19298200	19317400
Chr6	19344400	19354400
Chr6	19654100	19660000
Chr6	19711900	19721900
Chr6	19732700	19735000
Chr6	19820500	19830000
Chr6	19878300	19880000
Chr6	19920000	19932200
Chr6	19949900	19959900
Chr6	20051600	20060000
Chr6	20146400	20156400
Chr6	20451400	20460000
Chr6	20910000	20916700
Chr6	21290300	21300300
Chr6	21986000	21996000
Chr6	22154700	22155000
Chr6	22210100	22229400
Chr6	22258700	22260000
Chr6	22275000	22277900
Chr6	22325000	22326400
Chr6	22480000	22488200
Chr6	22503600	22513600
Chr6	22531400	22541400
Chr6	22735000	22744800
Chr6	22928900	22938900
Chr7	65317	70000
Chr7	215000	224948
Chr7	350837	360000
Chr7	365000	376105
Chr7	531004	535000
Chr7	596658	605000
Chr7	741708	745000
Chr7	1350000	1350230
Chr7	1996770	2006770
Chr7	2140290	2145000
Chr7	2195260	2205260
Chr7	2471620	2475000
Chr7	2560000	2562540
Chr7	2685000	2686220
Chr7	2743400	2753400
Chr7	2895000	2898450
Chr7	2902190	2905000
Chr7	2945000	2950360
Chr7	3380090	3385000
Chr7	4055000	4058850
Chr7	4062590	4065000
Chr7	4219850	4220000
Chr7	4350000	4352000
Chr7	4468730	4486360
Chr7	4503840	4515000
Chr7	4554230	4564230
Chr7	5190000	5199400
Chr7	6085000	6088020
Chr7	6445000	6451410
Chr7	6856710	6865000
Chr7	7201770	7205000
Chr7	7325000	7335000
Chr7	7444540	7450000
Chr7	8305680	8310000
Chr7	9171400	9180000
Chr7	9516460	9526460
Chr7	9632500	9645000
Chr7	10715000	10726600
Chr7	11041800	11045000
Chr7	11065000	11070100
Chr7	11330000	11345000
Chr7	11667800	11677800
Chr7	11681500	11690000
Chr7	11704400	11714400
Chr7	11736500	11746500
Chr7	11815000	11818300
Chr7	12173200	12180000
Chr7	12306000	12315000
Chr7	13379400	13389400
Chr7	13400700	13405000
Chr7	13565600	13575600
Chr7	14127500	14130000
Chr7	14145000	14149700
Chr7	14880000	14882600
Chr8	200000	206981
Chr8	214093	215000
Chr8	232916	242916
Chr8	289385	290000
Chr8	729159	744293
Chr8	891722	901722
Chr8	1030330	1040330
Chr8	1049150	1050000
Chr8	1260000	1270000
Chr8	1655000	1665000
Chr8	1805490	1810000
Chr8	1825000	1829180
Chr8	2705000	2715000
Chr8	2810000	2813120
Chr8	2816810	2830000
Chr8	2870000	2883270
Chr8	3025000	3037280
Chr8	3620000	3629350
Chr8	3935000	3937360
Chr8	4375000	4377140
Chr8	4423610	4430000
Chr8	4490000	4496920
Chr8	4810000	4825470
Chr8	5540000	5550000
Chr8	5620000	5630000
Chr8	5850740	5860000
Chr8	6000000	6009610
Chr8	6160460	6170460
Chr8	6278530	6285000
Chr8	6395000	6404890
Chr8	6509540	6515000
Chr8	6530080	6535000
Chr8	6663550	6673550
Chr8	7348020	7350000
Chr8	7982870	7990000
Chr8	8622860	8632860
Chr8	9405000	9411450
Chr8	9620480	9625000
Chr8	9646140	9656140
Chr8	10210000	10217400
Chr8	10715600	10725000
Chr8	10856000	10866000
Chr8	11725200	11730000
Chr8	12356700	12366700
Chr8	12550000	12555000
Chr8	12615100	12625100
Chr8	12907700	12920000
Chr8	12960700	12980000
Chr8	13120000	13128100
Chr8	13203700	13205000
Chr8	13790000	13805000
Chr8	14190000	14195900
Chr8	15110000	15111400
Chr8	15820000	15823300
Chr8	16485000	16494000
Chr9	170010	180010
Chr9	390000	393098
Chr9	1064980	1074980
Chr9	1551720	1561720
Chr9	1650410	1660410
Chr9	1818640	1828640
Chr9	1881440	1891440
Chr9	1924060	1943030
Chr9	1980140	1990140
Chr9	1998080	2008080
Chr9	2410800	2415000
Chr9	2705000	2714640
Chr9	2865000	2873890
Chr9	2880000	2885110
Chr9	2897540	2907540
Chr9	3041090	3051090
Chr9	3110620	3115000
Chr9	3193620	3200000
Chr9	5279640	5285000
Chr9	5737210	5747210
Chr9	5999650	6009650
Chr9	6013110	6023110
Chr9	6028810	6035000
Chr9	6310000	6314700
Chr9	6315920	6320000
Chr9	6369750	6379750
Chr9	6502090	6514330
Chr9	6809380	6819380
Chr9	6845270	6855270
Chr9	6874430	6884430
Chr9	6935000	6938260
Chr9	6946210	6962940
Chr9	7235560	7240000
Chr9	7245000	7252290
Chr9	7580980	7600000
Chr9	7973520	7983520
Chr9	8128280	8130000
Chr9	8135000	8138280
Chr9	8830350	8840350
Chr9	8875210	8880000
Chr9	8885000	8885210
Chr9	9050000	9065000
Chr9	9252040	9262040
Chr9	10005700	10031400
Chr9	10039300	10040000
Chr9	10075000	10095000
Chr9	10306300	10315000
Chr9	10362300	10372300
Chr9	10375800	10385800
Chr9	11988500	11990000
Chr9	12233000	12243000
Chr9	12286900	12295000
Chr9	12437100	12445000
Chr9	12544800	12555000
Chr9	12560000	12561500
Chr9	12595000	12604200
Chr9	12921600	12925000
Chr9	12940000	12942900
Chr9	12948600	12955000
Chr9	13200000	13207500
Chr9	13755000	13759300
Chr9	13969100	13979100
Chr9	14250000	14259500
Chr9	14799100	14805000
Chr9	14926900	14936900
Chr9	15025000	15026600
Chr9	15120000	15130000
Chr9	15135000	15138800
Chr9	15155700	15165700
Chr9	15310500	15325000
Chr9	15430000	15432600
Chr9	15555000	15556000
Chr9	15996800	16000000
Chr9	16075000	16085000
Chr9	16160000	16161600
Chr9	16241300	16260300
Chr9	16456700	16466700
Chr9	16492500	16502500
Chr9	16694400	16695000
Chr9	16849200	16850000
Chr9	16855000	16859200
Chr9	16867100	16875000
Chr9	17005000	17014000
Chr9	17109400	17110000
Chr9	17654400	17660000
Chr9	17745000	17747400
Chr9	17827200	17830000
Chr9	18551600	18560000
Chr9	18589800	18599800
Chr9	18639100	18649100
Chr9	18670500	18680500
Chr9	18684000	18694000
Chr9	18920000	18927300
Chr9	18980000	18987800
Chr9	18989000	18999000
Chr9	19990000	20000000
Chr9	20310000	20315700
Chr9	20332600	20344900
Chr9	20460000	20461500
Chr9	20500000	20508600
Chr9	20565900	20575900
Chr9	20880000	20889900
Chr9	21020000	21026700
Chr9	21146800	21156800
Chr9	21550000	21551600
Chr9	21602200	21610000
Chr9	21640300	21650300
Chr9	21669500	21670000
Chr9	22160700	22170700
Chr9	22201100	22211100

## Sheet: Supplementary Data 4
Gene ID	Chromosome	Start	End	Annotation
Pbr022343.1	Chr11	5834076	5835926	UbiE/COQ5 methyltransferase family protein; K06127 ubiquinone biosynthesis methyltransferase [EC:2.1.1.-]
Pbr015241.1	Chr9	7982716	7983843	Cell division protein ftsH, putative (EC:3.6.4.3); K03798 cell division protease FtsH [EC:3.4.24.-]
Pbr015242.1	Chr9	7980036	7982162	hypothetical protein LOC100280276; K13566 omega-amidase [EC:3.5.1.3]
Pbr015243.1	Chr9	7978243	7978770	NV19213; similar to ENSANGP00000022104; K11982 E3 ubiquitin-protein ligase RNF115/126 [EC:6.3.2.19]
Pbr015287.1	Chr9	7591694	7592857	hypothetical protein LOC100252654; K10302 F-box protein 22
Pbr005484.1	Chr12	20764632	20770298	hypothetical protein LOC100259738; K13680 beta-mannan synthase [EC:2.4.1.32]
Pbr005495.1	Chr12	20854455	20861019	hypothetical protein LOC100240856; K14510 serine/threonine-protein kinase CTR1 [EC:2.7.11.1]
Pbr005497.1	Chr12	20867750	20870641	hypothetical protein; K01873 valyl-tRNA synthetase [EC:6.1.1.9]
Pbr005498.1	Chr12	20871753	20877916	hypothetical protein; K14400 pre-mRNA cleavage complex 2 protein Pcf11
Pbr005529.2	Chr12	21311875	21320640	starch branching enzyme II, putative (EC:2.4.1.18); K00700 1,4-alpha-glucan branching enzyme [EC:2.4.1.18]
Pbr005539.1	Chr12	21479457	21481202	Protein G10, putative; K12873 bud site selection protein 31
Pbr005540.1	Chr12	21481878	21485493	histidinol-phosphate aminotransferase, putative (EC:2.6.1.9); K00817 histidinol-phosphate aminotransferase [EC:2.6.1.9]
Pbr005541.3	Chr12	21485768	21495749	klhl6, MGC152803, si:dz198m22.2, zgc:152803; kelch-like 6 (Drosophila); K10444 kelch-like protein 6
Pbr005542.1	Chr12	21496307	21499777	D6PKL2; D6PKL2 (D6 PROTEIN KINASE LIKE 2); kinase; K08286 protein-serine/threonine kinase [EC:2.7.11.-]
Pbr041277.1	Chr9	12544131	12547897	HSL1; HSL1 (HAESA-Like 1); ATP binding / kinase/ protein serine/threonine kinase; K00924 [EC:2.7.1.-]
Pbr041284.1	Chr9	12590576	12595311	chaperonin-60kD, ch60, putative; K04077 chaperonin GroEL
Pbr041285.1	Chr9	12599845	12601721	hypothetical protein; K11346 inhibitor of growth protein 4
Pbr041286.1	Chr9	12603820	12618388	hypothetical protein LOC100265768; K14007 protein transport protein SEC24
Pbr015977.1	Chr11	13580575	13583296	CYP707A12v1; cytochrome P450; K09843 (+)-abscisic acid 8'-hydroxylase [EC:1.14.13.93]
Pbr017477.1	Chr1	7367974	7369962	hypothetical protein; K00344 NADPH2:quinone reductase [EC:1.6.5.5]
Pbr017478.1	Chr1	7388265	7391300	FLS2; FLS2 (FLAGELLIN-SENSITIVE 2); ATP binding / kinase/ protein binding / protein serine/threonine kinase/ transmembrane receptor protein serine/threonine kinase; K13420 LRR receptor-like serine/threonine-protein kinase FLS2 [EC:2.7.11.1]
Pbr017484.1	Chr1	7428711	7431950	zinc finger protein, putative; K13095 splicing factor 1
Pbr017485.1	Chr1	7434695	7437390	Os04g0394500; K03026 DNA-directed RNA polymerase III subunit RPC4
Pbr017489.1	Chr1	7461033	7463155	hypothetical protein LOC100252654; K10302 F-box protein 22
Pbr017527.1	Chr1	7671619	7672527	hypothetical protein LOC100257414; K02355 elongation factor EF-G [EC:3.6.5.3]
Pbr036208.1	Chr16	477799	481537	NV14252; similar to Sec24B protein, putative; K14007 protein transport protein SEC24
Pbr036212.1	Chr16	511344	513839	hypothetical protein; K01365 cathepsin L [EC:3.4.22.15]
Pbr036224.1	Chr16	592716	595367	hypothetical protein LOC100256113; K03217 preprotein translocase subunit YidC
Pbr036225.1	Chr16	596312	597252	hypothetical protein LOC100252545; K02723 photosystem II PsbY protein
Pbr036227.1	Chr16	603493	607778	holo-[acyl-carrier-protein] synthase/ magnesium ion binding; K06133 4'-phosphopantetheinyl transferase [EC:2.7.8.-]
Pbr036230.1	Chr16	618737	622824	hypothetical protein LOC100260845; K12619 5'-3' exoribonuclease 2 [EC:3.1.13.-]
Pbr036282.1	Chr16	1036903	1081956	hypothetical protein; K01427 urease [EC:3.5.1.5]
Pbr019575.1	Chr5	344569	345342	similar to mKIAA0840 protein; K10273 F-box and leucine-rich repeat protein 7
Pbr011869.1	Chr16	1462311	1464845	Cell division protein ftsH, putative (EC:3.6.4.3); K03798 cell division protease FtsH [EC:3.4.24.-]
Pbr011870.1	Chr16	1455138	1460189	drkD; DRK subfamily protein kinase; K04424 sterile alpha motif and leucine zipper containing kinase AZK [EC:2.7.11.25]
Pbr034584.1	Chr5	6469493	6476079	hypothetical protein; K10590 E3 ubiquitin-protein ligase TRIP12 [EC:6.3.2.19]
Pbr023772.1	Chr7	215925	233818	hypothetical protein; K11000 callose synthase [EC:2.4.1.-]
Pbr023787.1	Chr7	371402	373552	xylosyltransferase ; K00771 protein xylosyltransferase [EC:2.4.2.26]
Pbr023788.1	Chr7	375562	379829	cohesin subunit rad21, putative; K06670 cohesin complex subunit SCC1
Pbr023810.1	Chr7	534878	536534	DOGT1; DOGT1 (DON-GLUCOSYLTRANSFERASE 1); UDP-glycosyltransferase/ cis-zeatin O-beta-D-glucosyltransferase/ glucosyltransferase/ quercetin 4'-O-glucosyltransferase/ quercetin 7-O-glucosyltransferase/ trans-zeatin O-beta-D-glucosyltransferase/ transferase, transferring glycosyl groups; K13496 UDP-glucosyl transferase 73C [EC:2.4.1.-]
Pbr023820.1	Chr7	599085	602274	ZBTB11; zinc finger and BTB domain containing 11; K10498 zinc finger and BTB domain-containing protein 11
Pbr029729.1	Chr12	5277211	5278476	hypothetical protein LOC100247527; K10760 adenylate isopentenyltransferase (cytokinin synthase)
Pbr029742.1	Chr12	5470689	5476264	amino acid transporter, putative; K13946 auxin influx carrier (AUX1 LAX family)
Pbr010998.1	Chr6	11423691	11442602	Aqp4, WCH4; aquaporin 4; K09866 aquaporin-4
Pbr011004.1	Chr6	11513248	11514508	si:dkey-266f7.9; K01771 1-phosphatidylinositol phosphodiesterase [EC:4.6.1.13]
Pbr039078.1	Chr13	2744529	2746677	OJ1695_H09.29 gene product (ISS); K14491 two-component response regulator ARR-B family
Pbr039106.1	Chr13	2913438	2915234	KDM3B, JMJD1B; lysine (K)-specific demethylase 3B; K11449 jumonji domain-containing protein 1 [EC:1.14.11.-]
Pbr039107.1	Chr13	2916934	2921859	regulator of chromosome condensation (RCC1)-like protein; K11494 RCC1 and BTB domain-containing protein
Pbr039116.1	Chr13	3003518	3005402	ATHB13; ATHB13; DNA binding / sequence-specific DNA binding / transcription factor; K09338 homeobox-leucine zipper protein
Pbr039119.1	Chr13	3035665	3037948	Periodic tryptophan protein 2 homolog; K14558 periodic tryptophan protein 2
Pbr039158.1	Chr13	3314484	3315387	hypothetical protein; K00799 glutathione S-transferase [EC:2.5.1.18]
Pbr032951.1	Chr5	17125184	17126336	glutathione s-transferase, putative (EC:4.4.1.5); K00799 glutathione S-transferase [EC:2.5.1.18]
Pbr032952.1	Chr5	17127963	17128295	hypothetical protein LOC100251558; K00799 glutathione S-transferase [EC:2.5.1.18]
Pbr013722.1	Chr6	21984029	21991781	hypothetical protein LOC100251243; K04498 E1A/CREB-binding protein [EC:2.3.1.48]
Pbr013723.1	Chr6	21995044	21999313	nucleic acid binding protein, putative; K13128 zinc finger CCHC domain-containing protein 8
Pbr008518.1	Chr8	2818583	2825347	sterol binding ankyrin repeat protein; K06867
Pbr020964.2	Chr4	6218274	6223893	diaminopimelate epimerase (EC:5.1.1.7); K01778 diaminopimelate epimerase [EC:5.1.1.7]
Pbr036073.1	Chr1	7992788	7995165	ATP binding / protein binding; K06685 maintenance of ploidy protein MOB1 (MPS1 binder 1)
Pbr017935.1	Chr17	19449720	19451052	CNGC18; CNGC18 (CYCLIC NUCLEOTIDE-GATED CHANNEL 18); calmodulin binding / cyclic nucleotide binding / ion channel; K05391 cyclic nucleotide gated channel, other eukaryote
Pbr015141.1	Chr16	5796471	5800276	hypothetical protein LOC100267681; K00036 glucose-6-phosphate 1-dehydrogenase [EC:1.1.1.49]
Pbr015153.1	Chr16	5932222	5938012	MADS2; MADS-box protein 2; K09264 MADS-box transcription factor, plant
Pbr015178.1	Chr16	6139451	6140386	hypothetical protein; K03506 DNA polymerase epsilon subunit 4 [EC:2.7.7.7]
Pbr015183.2	Chr16	6164438	6171221	protein with unknown function; K02880 large subunit ribosomal protein L17e
Pbr015184.2	Chr16	6175968	6178303	hypothetical protein LOC100242281; K02880 large subunit ribosomal protein L17e
Pbr015185.1	Chr16	6179901	6180788	hypothetical protein; K12946 signal peptidase complex subunit 1 [EC:3.4.-.-]
Pbr015186.1	Chr16	6181296	6183908	GTP binding protein, putative; K06949 ribosome biogenesis GTPase [EC:3.6.1.-]
Pbr015198.1	Chr16	6274715	6275894	Os10g0166600; K00517 [EC:1.14.-.-]
Pbr012357.1	Chr4	4600737	4603266	dnaJ homolog subfamily C member 2-like; K09522 DnaJ homolog subfamily C member 2
Pbr012358.1	Chr4	4596221	4599205	l-ascorbate oxidase, putative (EC:1.10.3.3); K00423 L-ascorbate oxidase [EC:1.10.3.3]
Pbr012361.1	Chr4	4576400	4576867	nucleobase:cation symporter; K03457 nucleobase:cation symporter-1, NCS1 family
Pbr012365.1	Chr4	4535002	4539478	MFS family transporter: sugar; K08193 MFS transporter, ACS family, solute carrier family 17 (sodium-dependent inorganic phosphate cotransporter), other
Pbr012368.1	Chr4	4515804	4522848	hypothetical protein; K13917 mRNA-capping enzyme [EC:2.7.7.50 3.1.3.33]
Pbr008897.1	Chr16	7163879	7167027	mahogunin, ring finger 1; K10604 E3 ubiquitin-protein ligase MGRN1 [EC:6.3.2.19]
Pbr016528.1	Chr4	11847784	11855198	protein transport protein sec23, putative; K14006 protein transport protein SEC23
Pbr033113.1	Chr16	11741601	11743971	hypothetical protein; K11294 nucleolin
Pbr033114.1	Chr16	11737972	11740026	Cell division protein ftsH, putative (EC:3.6.4.3); K03798 cell division protease FtsH [EC:3.4.24.-]
Pbr033122.1	Chr16	11627179	11631279	Os12g0101000; K03539 ribonuclease P/MRP protein subunit RPP1 [EC:3.1.26.5]
Pbr030681.1	Chr9	19989408	19994230	Protein phosphatase 2C containing protein (EC:3.1.3.43); K01102 pyruvate dehydrogenase phosphatase [EC:3.1.3.43]
Pbr001555.1	Chr6	15013087	15013488	3,5-epimerase/4-reductase; K12451 3,5-epimerase/4-reductase [EC:5.1.3.- 1.1.1.-]
Pbr041823.1	Chr9	15552383	15555307	ubiquitin fusion degradation protein (UFD1); double Psi beta barrel fold ; K14016 ubiquitin fusion degradation protein 1
Pbr006206.1	Chr8	15818033	15822961	ACR4; ACR4 (ARABIDOPSIS CRINKLY4); kinase/ transmembrane receptor protein kinase; K00924 [EC:2.7.1.-]
Pbr026281.1	Chr9	20878447	20881032	hypothetical protein; K00231 protoporphyrinogen oxidase [EC:1.3.3.4]
Pbr026283.2	Chr9	20884655	20887365	hypothetical protein; K14399 polyribonucleotide 5'-hydroxyl-kinase [EC:2.7.1.78]
Pbr026284.1	Chr9	20888753	20891226	Os05g0110900; K00924 [EC:2.7.1.-]
Pbr027272.1	Chr2	11128479	11132336	LRSAM1, FLJ31641, RIFLE, TAL; leucine rich repeat and sterile alpha motif containing 1; K10641 E3 ubiquitin-protein ligase LRSAM1 [EC:6.3.2.19]
Pbr023570.1	Chr16	13087654	13089051	CO; CO (CONSTANS); transcription factor/ transcription regulator/ zinc ion binding; K12135 zinc finger protein CONSTANS
Pbr023571.1	Chr16	13144738	13147550	serine/threonine protein kinase PBS1; K13430 serine/threonine-protein kinase PBS1 [EC:2.7.11.1]
Pbr018861.1	Chr16	8172358	8176285	hypothetical protein LOC100259752; K13811 3'-phosphoadenosine 5'-phosphosulfate synthase [EC:2.7.7.4 2.7.1.25]
Pbr018862.1	Chr16	8177115	8178800	calcium-transporting ATPase, plasma membrane-type, putative / Ca(2+)-ATPase, putative (ACA13); K01537 Ca2+-transporting ATPase [EC:3.6.3.8]
Pbr011372.1	Chr17	21482972	21484895	hypothetical protein LOC100254733; K13993 HSP20 family protein
Pbr011374.1	Chr17	21474796	21475693	hypothetical protein LOC100263355; K13993 HSP20 family protein
Pbr011389.1	Chr17	21247724	21252419	hypothetical protein; K14638 solute carrier family 15 (peptide/histidine transporter), member 3/4
Pbr011396.1	Chr17	21152363	21156017	Yip1 domain containing protein; K03155 timeless
Pbr011414.1	Chr17	20999610	21000366	LOB domain-containing protein, putative; K13945 LOB domain-containing protein 29
Pbr041554.1	Chr9	22163356	22166437	DELLA protein GAI, putative; K14494 DELLA protein
Pbr035455.1	Chr3	5106931	5108913	atp1-1; ATPase subunit 1; K02132 F-type H+-transporting ATPase subunit alpha [EC:3.6.3.14]
Pbr035456.1	Chr3	5109004	5109294	nad7; NADH dehydrogenase subunit 7; K03935 NADH dehydrogenase (ubiquinone) Fe-S protein 2 [EC:1.6.5.3 1.6.99.3]
Pbr035457.1	Chr3	5109578	5110597	cox2; cytochrome c oxidase subunit 2; K02261 cytochrome c oxidase subunit II [EC:1.9.3.1]
Pbr017318.1	Chr11	24584175	24586345	hypothetical protein; K01522 bis(5'-adenosyl)-triphosphatase [EC:3.6.1.29]
Pbr017335.1	Chr11	24417772	24422985	cc-nbs-lrr resistance protein; K13457 disease resistance protein RPM1
Pbr041527.1	Chr2	18100913	18106308	hypothetical protein LOC100247363; K13528 mediator of RNA polymerase II transcription subunit 20
Pbr041538.1	Chr2	18023792	18026204	hypothetical protein LOC100245566; K06685 maintenance of ploidy protein MOB1 (MPS1 binder 1)
Pbr041540.1	Chr2	18009547	18016032	hypothetical protein; K10273 F-box and leucine-rich repeat protein 7
Pbr014273.1	Chr11	17235308	17238730	cc-nbs-lrr resistance protein; K13457 disease resistance protein RPM1
Pbr014274.1	Chr11	17241463	17245980	anthranilate synthase component I, putative (EC:4.1.3.27); K01657 anthranilate synthase component I [EC:4.1.3.27]
Pbr015437.1	Chr11	6621097	6622923	flavonoid 3-hydroxylase, putative (EC:1.14.13.88); K09755 ferulate-5-hydroxylase [EC:1.14.-.-]
Pbr019948.1	Chr15	5781572	5786726	ATGLR2.8; intracellular ligand-gated ion channel; K05387 glutamate receptor, ionotropic, other eukaryote
Pbr020106.1	Chr15	4780166	4783312	CYP82C4; electron carrier/ heme binding / iron ion binding / monooxygenase/ oxygen binding; K00517 [EC:1.14.-.-]
Pbr020114.1	Chr15	4654420	4686441	CYP82C4; electron carrier/ heme binding / iron ion binding / monooxygenase/ oxygen binding; K00517 [EC:1.14.-.-]
Pbr020129.1	Chr15	4568934	4570889	acss2.2, MGC80104, acas2, acecs, acs, acsa, acss2; acyl-CoA synthetase short-chain family member 2, gene 2 (EC:6.2.1.1); K01895 acetyl-CoA synthetase [EC:6.2.1.1]
Pbr020141.1	Chr15	4508326	4510975	hypothetical protein; K00856 adenosine kinase [EC:2.7.1.20]
Pbr020142.1	Chr15	4504565	4507151	hypothetical protein LOC100257364; K02725 20S proteasome subunit alpha 6 [EC:3.4.25.1]
Pbr032120.2	Chr6	15282238	15284743	hypothetical protein LOC100248779; K00600 glycine hydroxymethyltransferase [EC:2.1.2.1]
Pbr025684.1	Chr5	2567231	2572876	hypothetical protein; K02945 small subunit ribosomal protein S1
Pbr025685.1	Chr5	2574760	2578030	similar to GTP-binding family protein; K14539 large subunit GTPase 1 [EC:3.6.1.-]
Pbr039892.4	Chr17	11974055	11983519	solute carrier family 22 member 2-like; K08199 MFS transporter, OCT family, solute carrier family 22 (organic cation transporter), member 2
Pbr039894.1	Chr17	11999449	12003456	hypothetical protein; K13415 protein brassinosteroid insensitive 1 [EC:2.7.10.1 2.7.11.1]
Pbr039896.1	Chr17	12104331	12109986	CAS1; CAS1 (cycloartenol synthase 1); cycloartenol synthase; K01853 cycloartenol synthase [EC:5.4.99.8]
Pbr030541.1	Chr16	17346871	17347332	Ethylene-responsive transcription factor, putative; K09286 EREBP-like factor
Pbr030545.1	Chr16	17185644	17216704	serine/threonine protein phosphatase, putative (EC:3.1.3.16); K06269 protein phosphatase 1, catalytic subunit [EC:3.1.3.16]
Pbr007554.1	Chr14	38292	42443	histidinol-phosphate aminotransferase, putative (EC:2.6.1.9); K00817 histidinol-phosphate aminotransferase [EC:2.6.1.9]
Pbr007555.1	Chr14	43200	46314	D6PKL2; D6PKL2 (D6 PROTEIN KINASE LIKE 2); kinase; K08286 protein-serine/threonine kinase [EC:2.7.11.-]
Pbr007574.1	Chr14	206186	209766	hypothetical protein; K01249 DNA glycosylase [EC:3.2.2.-]
Pbr007575.1	Chr14	213411	218068	hypothetical protein LOC100242486; K03126 transcription initiation factor TFIID subunit 12
Pbr013189.1	Chr3	21826305	21828540	DNA-3-methyladenine glycosylase, putative (EC:3.2.2.20); K01246 DNA-3-methyladenine glycosylase I [EC:3.2.2.20]
Pbr013214.1	Chr3	21696976	21698605	hypothetical protein; K00430 peroxidase [EC:1.11.1.7]
Pbr013215.1	Chr3	21685671	21689742	similar to uridine kinase; K00876 uridine kinase [EC:2.7.1.48]
Pbr013228.1	Chr3	21606395	21611160	inositol monophosphatase, putative; K01092 myo-inositol-1(or 4)-monophosphatase [EC:3.1.3.25]
Pbr013229.1	Chr3	21594447	21596489	Afmid, 9030621K19Rik, Ammd, Kf, formylase; arylformamidase (EC:3.5.1.9); K01432 arylformamidase [EC:3.5.1.9]
Pbr013352.1	Chr3	20773954	20776765	HSL1; HSL1 (HAESA-Like 1); ATP binding / kinase/ protein serine/threonine kinase; K00924 [EC:2.7.1.-]
Pbr013354.1	Chr3	20762651	20766850	hypothetical protein LOC100257715; K11374 elongator complex protein 2
Pbr013367.1	Chr3	20682066	20685257	cytochrome P450, putative (EC:1.3.3.9); K10717 cytokinin trans-hydroxylase
Pbr036768.1	Chr5	5519785	5526493	hypothetical protein; K13162 poly(rC)-binding protein 2/3/4
Pbr020377.1	Chr4	1592018	1594074	arginine/serine-rich splicing factor, putative; K12890 splicing factor, arginine/serine-rich 1/9
Pbr020379.1	Chr4	1567429	1570709	hypothetical protein; K03065 26S proteasome regulatory subunit T5
Pbr025987.1	Chr7	5194249	5194938	ERF2; ERF2 (ETHYLENE RESPONSIVE ELEMENT BINDING FACTOR 2); DNA binding / transcription activator/ transcription factor; K14517 ethylene-responsive transcription factor 2
Pbr015706.1	Chr1	256929	261486	protein kinase family protein; K04733 interleukin-1 receptor-associated kinase 4 [EC:2.7.11.1]
Pbr015730.1	Chr1	415340	417207	hypothetical protein; K10268 F-box and leucine-rich repeat protein 2/20
Pbr015751.1	Chr1	546186	548309	GK24303 gene product from transcript GK24303-RA; K01087 trehalose-phosphatase [EC:3.1.3.12]
Pbr015755.1	Chr1	593784	595783	hypothetical protein LOC100255703; K01051 pectinesterase [EC:3.1.1.11]
Pbr015758.1	Chr1	617408	618294	hypothetical protein LOC100257414; K02355 elongation factor EF-G [EC:3.6.5.3]
Pbr015759.1	Chr1	619300	620103	hypothetical protein LOC100257414; K02355 elongation factor EF-G [EC:3.6.5.3]
Pbr015762.1	Chr1	638136	641993	similar to Adenylate kinase; K13800 UMP-CMP kinase [EC:2.7.4.- 2.7.4.14]
Pbr015763.1	Chr1	645455	646607	MYB075; hypothetical protein; K09422 myb proto-oncogene protein, plant
Pbr027768.1	Chr2	16317926	16320281	hypothetical protein LOC100245566; K06685 maintenance of ploidy protein MOB1 (MPS1 binder 1)
Pbr027772.1	Chr2	16293078	16296158	GJ12099 gene product from transcript GJ12099-RA; K04725 baculoviral IAP repeat-containing 2/3/4
Pbr022542.1	Chr5	7474611	7475357	PR1; pathogenesis-related protein; K13449 pathogenesis-related protein 1
Pbr022545.1	Chr5	7485458	7489611	hypothetical protein LOC100255189; K01648 ATP citrate (pro-S)-lyase [EC:2.3.3.8]
Pbr020683.1	Chr13	9878378	9885508	60S ribosomal protein L14, putative; K02875 large subunit ribosomal protein L14e
Pbr020700.1	Chr13	10230161	10232548	hypothetical protein; K08051 pleckstrin homology domain containing, family A (phosphoinositide binding specific) member 8
Pbr032508.1	Chr17	18148420	18151532	EFR; EFR (EF-TU RECEPTOR); ATP binding / kinase/ protein serine/threonine kinase; K13428 LRR receptor-like serine/threonine-protein kinase EFR [EC:2.7.11.1]
Pbr019270.1	Chr9	21018901	21021967	hypothetical protein LOC100266289; K03798 cell division protease FtsH [EC:3.4.24.-]
Pbr019293.1	Chr9	21146058	21148686	MYB083; hypothetical protein; K09422 myb proto-oncogene protein, plant
Pbr019421.1	Chr4	3261521	3266729	hypothetical protein LOC100260899; K03178 ubiquitin-activating enzyme E1 [EC:6.3.2.19]
Pbr019422.1	Chr4	3267914	3269519	GAL1; GAI1-like E3 ubiquitin ligase protein; K14494 DELLA protein
Pbr019435.1	Chr4	3361294	3361890	basic helix-loop-helix (bHLH) family protein; K10863 aprataxin [EC:3.-.-.-]
Pbr019441.1	Chr4	3424494	3455580	leucine-rich repeat transmembrane protein kinase, putative (EC:1.3.1.74); K13420 LRR receptor-like serine/threonine-protein kinase FLS2 [EC:2.7.11.1]
Pbr019453.1	Chr4	3557464	3564456	AMP deaminase (EC:3.5.4.6); K01490 AMP deaminase [EC:3.5.4.6]
Pbr010052.1	Chr5	4836400	4865129	similar to midasin-related; K14572 midasin
Pbr031497.1	Chr11	12332993	12334635	CYP71B34; electron carrier/ heme binding / iron ion binding / monooxygenase/ oxygen binding; K00517 [EC:1.14.-.-]
Pbr031513.1	Chr11	12677243	12681695	hypothetical protein; K12827 splicing factor 3A subunit 3
Pbr031514.1	Chr11	12683223	12690066	hypothetical protein; K14572 midasin
Pbr031518.2	Chr11	12699860	12706364	hypothetical protein; K11422 histone-lysine N-methyltransferase SETD1 [EC:2.1.1.43]
Pbr042533.1	Chr8	8624478	8627521	hypothetical protein; K13430 serine/threonine-protein kinase PBS1 [EC:2.7.11.1]
Pbr017083.1	Chr12	1067383	1069320	acyl carrier protein, putative; K03955 NADH dehydrogenase (ubiquinone) 1 alpha/beta subcomplex 1 [EC:1.6.5.3 1.6.99.3]
Pbr017146.1	Chr12	547110	548097	ERF1; ERF1 (ETHYLENE RESPONSE FACTOR 1); DNA binding / transcription activator/ transcription factor; K14516 ethylene-responsive transcription factor 1
Pbr008938.1	Chr11	1489446	1490809	hypothetical protein; K02895 large subunit ribosomal protein L24
Pbr030463.1	Chr5	2161401	2167004	cellulose synthase (EC:2.4.1.12); K10999 cellulose synthase A [EC:2.4.1.12]
Pbr022184.1	Chr9	18591213	18592519	MADS2; MADS-box protein 2; K09264 MADS-box transcription factor, plant
Pbr022191.1	Chr9	18648386	18649717	formin-binding protein; K12821 pre-mRNA-processing factor 40
Pbr022192.1	Chr9	18655477	18689438	formin-binding protein; K12821 pre-mRNA-processing factor 40
Pbr022230.1	Chr9	18923424	18925601	CO; CO (CONSTANS); transcription factor/ transcription regulator/ zinc ion binding; K12135 zinc finger protein CONSTANS
Pbr022241.1	Chr9	18990561	18991985	Anthranilate N-benzoyltransferase protein, putative (EC:2.3.1.144); K13065 shikimate O-hydroxycinnamoyltransferase [EC:2.3.1.133]
Pbr022242.2	Chr9	18997133	18998158	hypothetical protein; K13339 peroxin-6
Pbr014382.1	Chr9	6843785	6846876	hypothetical protein LOC100260814; K01873 valyl-tRNA synthetase [EC:6.1.1.9]
Pbr014383.1	Chr9	6847852	6855216	hypothetical protein; K13205 A1 cistron-splicing factor AAR2
Pbr014387.2	Chr9	6873608	6878326	hypothetical protein LOC100265562; K00604 methionyl-tRNA formyltransferase [EC:2.1.2.9]
Pbr024420.1	Chr9	21600599	21604069	MYB24; R2R3 Myb24 transcription factor; K09422 myb proto-oncogene protein, plant
Pbr024425.1	Chr9	21638053	21643574	dead box ATP-dependent RNA helicase, putative; K12823 ATP-dependent RNA helicase DDX5/DBP2 [EC:3.6.4.13]
Pbr024426.1	Chr9	21646960	21650326	MYB004; hypothetical protein; K09422 myb proto-oncogene protein, plant
Pbr011565.1	Chr11	25403417	25405889	CIPK23; CIPK23 (CBL-INTERACTING PROTEIN KINASE 23); kinase/ protein binding / protein serine/threonine kinase; K00924 [EC:2.7.1.-]
Pbr011566.1	Chr11	25407296	25411230	hypothetical protein; K13691 pathogen-inducible salicylic acid glucosyltransferase [EC:2.4.1.-]
Pbr035974.1	Chr12	5888979	5891362	glycerol-3-phosphate acyltransferase (EC:2.3.1.51); K13508 glycerol-3-phosphate acyltransferase [EC:2.3.1.15]
Pbr023689.1	Chr12	15411352	15416551	hypothetical protein LOC100254820; K00784 ribonuclease Z [EC:3.1.26.11]
Pbr028718.1	Chr13	1384952	1386499	hypothetical protein LOC100017203; K09514 DnaJ homolog subfamily B member 8
Pbr028781.1	Chr13	1785115	1789796	hypothetical protein LOC100257715; K11374 elongator complex protein 2
Pbr028791.1	Chr13	1830266	1833869	NV12874; similar to folate carrier protein; K13354 solute carrier family 25 member 17
Pbr028834.2	Chr13	2167883	2170390	CCR6; cinnamoyl CoA reductase (EC:1.2.1.44); K09753 cinnamoyl-CoA reductase [EC:1.2.1.44]
Pbr028835.1	Chr13	2174983	2176863	CCR7; cinnamoyl CoA reductase (EC:1.2.1.44); K09753 cinnamoyl-CoA reductase [EC:1.2.1.44]
Pbr012015.1	Chr13	9246516	9252755	TBL3; transducin (beta)-like 3; K14555 U3 small nucleolar RNA-associated protein 13
Pbr031641.1	Chr10	17975666	17975980	Pre-mRNA-splicing factor cwc23, putative; K09537 DnaJ homolog subfamily C member 17
Pbr031642.1	Chr10	17975026	17975485	Pre-mRNA-splicing factor cwc23, putative; K09537 DnaJ homolog subfamily C member 17
Pbr031643.1	Chr10	17959953	17972517	hypothetical protein LOC100265913; K14293 importin subunit beta-1
Pbr040007.1	Chr7	14879742	14885149	Cell division protein ftsH, putative (EC:3.6.4.3); K03798 cell division protease FtsH [EC:3.4.24.-]
Pbr023295.1	Chr2	15908882	15909586	3-dehydroquinate synthase, putative (EC:4.2.3.4); K01735 3-dehydroquinate synthase [EC:4.2.3.4]
Pbr023296.1	Chr2	15913828	15916523	ARAC1; ARAC1; GTP binding; K07975 Rho family, other
Pbr026100.1	Chr14	5521536	5523994	hypothetical protein LOC100242474; K06671 cohesin complex subunit SA-1/2
Pbr026110.1	Chr14	5605750	5610749	hypothetical protein; K07870 Ras homolog gene family, member T1
Pbr034993.1	Chr10	23362275	23363890	hypothetical protein; K10365 capping protein (actin filament) muscle Z-line, beta
Pbr034995.1	Chr10	23447984	23451718	Os03g0637800; K00924 [EC:2.7.1.-]
Pbr004087.1	Chr1	2484941	2485566	hypothetical protein; K09571 FK506-binding protein 4/5 [EC:5.2.1.8]
Pbr014017.1	Chr10	8566386	8568769	VAMP-associated protein involved in inositol metabolism, putative; K10707 vesicle-associated membrane protein-associated protein B
Pbr011172.1	Chr16	6518993	6522079	Os07g0186500; K13457 disease resistance protein RPM1
Pbr011184.3	Chr16	6660690	6670980	hypothetical protein; K11801 WD repeat-containing protein 23
Pbr011222.1	Chr16	7014054	7016077	ACR4; ACR4 (ARABIDOPSIS CRINKLY4); kinase/ transmembrane receptor protein kinase; K00924 [EC:2.7.1.-]
Pbr035368.1	Chr7	14142352	14146097	hypothetical protein LOC100267008; K03023 DNA-directed RNA polymerase III subunit RPC3
Pbr003235.1	Chr11	23999060	24011150	hypothetical protein; K06699 proteasome activator subunit 4
Pbr041188.2	Chr11	167961	171832	hypothetical protein; K13103 tuftelin-interacting protein 11
Pbr036632.1	Chr4	520120	546893	hypothetical protein LOC100267990; K14515 EIN3-binding F-box protein
Pbr041664.1	Chr7	2194147	2196122	hypothetical protein; K03950 NADH dehydrogenase (ubiquinone) 1 alpha subcomplex 6 [EC:1.6.5.3 1.6.99.3]
Pbr041665.1	Chr7	2198726	2199418	tetratricopeptide repeat containing protein; K09527 DnaJ homolog subfamily C member 7
Pbr041666.1	Chr7	2201130	2201825	tetratricopeptide repeat containing protein; K09527 DnaJ homolog subfamily C member 7
Pbr041667.1	Chr7	2202945	2203640	tetratricopeptide repeat containing protein; K09527 DnaJ homolog subfamily C member 7
Pbr041710.1	Chr7	2561683	2564705	hypothetical protein LOC100265235; K00511 squalene monooxygenase [EC:1.14.99.7]
Pbr041727.1	Chr7	2671929	2687206	Os02g0152800; K03006 DNA-directed RNA polymerase II subunit RPB1 [EC:2.7.7.6]
Pbr041733.1	Chr7	2743021	2747028	hypothetical protein LOC100280282; K14638 solute carrier family 15 (peptide/histidine transporter), member 3/4
Pbr041752.1	Chr7	2895396	2899143	Ubiquitin ligase SINAT5, putative; K04506 E3 ubiquitin-protein ligase SIAH1 [EC:6.3.2.19]
Pbr041753.1	Chr7	2901364	2903171	hypothetical protein LOC100268033; K09510 DnaJ homolog subfamily B member 4
Pbr041754.1	Chr7	2904873	2910243	hypothetical protein; K03754 translation initiation factor eIF-2B beta subunit
Pbr028933.1	Chr4	1831892	1834743	unknown ribonuclease; K09122 hypothetical protein
Pbr028958.1	Chr4	1682380	1684089	Pectinesterase PPE8B precursor, putative (EC:3.1.1.11); K01051 pectinesterase [EC:3.1.1.11]
Pbr028971.1	Chr4	1603452	1606698	hypothetical protein; K03065 26S proteasome regulatory subunit T5
Pbr028972.1	Chr4	1598860	1602397	hypothetical protein; K03065 26S proteasome regulatory subunit T5
Pbr033396.1	Chr17	14063492	14065663	hypothetical protein LOC100248027; K09286 EREBP-like factor
Pbr028570.2	Chr4	250819	255545	SUMO5; SUMO5 (SMALL UBIQUITINRELATED MODIFIER 5); protein tag; K12160 small ubiquitin-related modifier
Pbr028573.1	Chr4	244854	245222	sumo2, zgc:92241; SMT3 suppressor of mif two 3 homolog 2 (S. cerevisiae); K12160 small ubiquitin-related modifier
Pbr036823.1	Chr6	16991732	16993594	hypothetical protein; K14396 polyadenylate-binding protein 2
Pbr015891.1	Chr4	9308962	9311261	NIP6;1; NIP6;1 (NOD26-LIKE INTRINSIC PROTEIN 6;1); boron transporter/ glycerol transmembrane transporter/ urea transmembrane transporter/ water channel/ water transporter; K09874 aquaporin NIP
Pbr008232.1	Chr12	9967071	9970406	EFR; EFR (EF-TU RECEPTOR); ATP binding / kinase/ protein serine/threonine kinase; K13428 LRR receptor-like serine/threonine-protein kinase EFR [EC:2.7.11.1]
Pbr036317.1	Chr3	10691028	10692879	hypothetical protein; K11886 proteasome component ECM29
Pbr006577.1	Chr4	886026	891517	similar to DnaJ (Hsp40) homolog, subfamily B, member 12; K09518 DnaJ homolog subfamily B member 12
Pbr006578.1	Chr4	896643	899759	DHQD2; dehydroquinate dehydratase/ shikimate dehydrogenase (EC:1.1.1.25); K13832 3-dehydroquinate dehydratase / shikimate dehydrogenase [EC:4.2.1.10 1.1.1.25]
Pbr033444.2	Chr13	13302143	13307834	utp13; U3 snoRNP-associated protein Utp13 (predicted); K14555 U3 small nucleolar RNA-associated protein 13
Pbr033445.1	Chr13	13309629	13311338	hypothetical protein; K13030 cyanohydrin beta-glucosyltransferase [EC:2.4.1.85]
Pbr033447.1	Chr13	13317285	13319649	hypothetical protein; K13030 cyanohydrin beta-glucosyltransferase [EC:2.4.1.85]
Pbr011495.1	Chr6	1423595	1427177	hypothetical protein LOC100251295; K04123 ent-kaurenoic acid hydroxylase [EC:1.14.13.79]
Pbr011496.1	Chr6	1417629	1419676	hypothetical protein; K14638 solute carrier family 15 (peptide/histidine transporter), member 3/4
Pbr024237.1	Chr12	13560291	13560557	hypothetical protein LOC100256118; K00765 ATP phosphoribosyltransferase [EC:2.4.2.17]
Pbr024855.1	Chr3	3584302	3586818	protein kinase family protein; K04733 interleukin-1 receptor-associated kinase 4 [EC:2.7.11.1]
Pbr026775.1	Chr17	7832405	7837451	protein kinase family protein; K04424 sterile alpha motif and leucine zipper containing kinase AZK [EC:2.7.11.25]
Pbr020597.1	Chr8	9646868	9647355	hypothetical protein; K01184 polygalacturonase [EC:3.2.1.15]
Pbr027512.1	Chr9	10005136	10009444	TIAL1; TIA1 cytotoxic granule-associated RNA binding protein-like 1; K13201 nucleolysin TIAR
Pbr027514.1	Chr9	10028948	10039351	hypothetical protein; K14301 nuclear pore complex protein Nup107
Pbr027521.1	Chr9	10081915	10092498	hypothetical protein; K14301 nuclear pore complex protein Nup107
Pbr027549.1	Chr9	10308427	10308783	hypothetical protein LOC100242084; K14488 SAUR family protein
Pbr027551.1	Chr9	10360991	10367377	hypothetical protein LOC100243429; K13218 polypyrimidine tract-binding protein 1
Pbr027552.1	Chr9	10370321	10375489	ribosomal RNA small subunit methyltransferase B, putative; K03500 ribosomal RNA small subunit methyltransferase B [EC:2.1.1.-]
Pbr027553.2	Chr9	10380585	10386775	protein with unknown function; K10290 F-box protein 3
Pbr037909.1	Chr3	254471	262869	60S ribosomal protein L18a, putative; K02882 large subunit ribosomal protein L18Ae
Pbr024567.2	Chr8	1228016	1270771	Hypothetical protein CBG03541; K11293 protein HIRA/HIR1
Pbr038086.1	Chr17	23590342	23592171	flavonoid 3-hydroxylase, putative (EC:1.14.13.88); K09755 ferulate-5-hydroxylase [EC:1.14.-.-]
Pbr038087.1	Chr17	23593083	23594799	hypothetical protein LOC100260093; K02899 large subunit ribosomal protein L27
Pbr018023.1	Chr9	17009673	17011091	HCQ2; hydroxycinnamoyl CoA shikimate/quinate hydroxycinnamoyltransferase (EC:2.3.1.133); K13065 shikimate O-hydroxycinnamoyltransferase [EC:2.3.1.133]
Pbr018038.3	Chr9	16865858	16878349	serine/threonine-protein kinase bri1, putative (EC:2.7.11.25 3.1.3.16); K13415 protein brassinosteroid insensitive 1 [EC:2.7.10.1 2.7.11.1]
Pbr018039.1	Chr9	16857107	16860263	si606018d05; LOC100283091; K13430 serine/threonine-protein kinase PBS1 [EC:2.7.11.1]
Pbr018040.1	Chr9	16853226	16855954	si606018d05; LOC100283091; K13430 serine/threonine-protein kinase PBS1 [EC:2.7.11.1]
Pbr018095.1	Chr9	16495385	16499659	GLR5; GLR5 (GLUTAMATE RECEPTOR 5); intracellular ligand-gated ion channel; K05387 glutamate receptor, ionotropic, other eukaryote
Pbr018120.1	Chr9	16259299	16260573	Protein kinase domain containing protein (EC:2.7.11.1); K08282 non-specific serine/threonine protein kinase [EC:2.7.11.1]
Pbr018121.1	Chr9	16248444	16252793	hypothetical protein; K08245 phytepsin [EC:3.4.23.40]
Pbr018122.1	Chr9	16243053	16245746	Os01g0826400; K13424 WRKY transcription factor 33
Pbr018131.1	Chr9	16158327	16161160	protein binding protein, putative; K07195 exocyst complex component 7
Pbr029515.1	Chr4	4852264	4855985	similar to WD repeat-containing protein 3; K14556 U3 small nucleolar RNA-associated protein 12
Pbr029522.1	Chr4	4882951	4883400	hypothetical protein LOC100262717; K02920 large subunit ribosomal protein L36e
Pbr027407.1	Chr5	13036855	13040417	glyoxylate reductase/hydroxypyruvate reductase; K00015 glyoxylate reductase [EC:1.1.1.26]; K00049 glyoxylate reductase (NADP+) [EC:1.1.1.79]
Pbr010753.1	Chr1	4607031	4615952	hypothetical protein; K02438 glycogen operon protein GlgX [EC:3.2.1.-]
Pbr003104.1	Chr2	21497826	21505047	protein kinase family protein; K04733 interleukin-1 receptor-associated kinase 4 [EC:2.7.11.1]
Pbr003177.1	Chr2	22050550	22056876	ABC multidrug transporter (EC:3.6.3.-); K01552 [EC:3.6.3.-]
Pbr038723.1	Chr14	20181881	20186582	PIF3; PIF3 (PHYTOCHROME INTERACTING FACTOR 3); DNA binding / protein binding / transcription factor/ transcription regulator; K12126 phytochrome-interacting factor 3
Pbr038727.1	Chr14	20217054	20222367	ATGLR2.8; intracellular ligand-gated ion channel; K05387 glutamate receptor, ionotropic, other eukaryote
Pbr009217.1	Chr15	4334797	4338332	Tocopherol cyclase, chloroplast precursor, putative; K09834 tocopherol cyclase
Pbr021774.1	Chr4	10453136	10459347	YALI0A00759p; K06653 CDK inhibitor PHO81
Pbr021777.1	Chr4	10517724	10523046	hypothetical protein LOC100261574; K14295 nuclear pore complex protein Nup50
Pbr021778.1	Chr4	10527045	10534116	Periodic tryptophan protein 2 homolog; K14558 periodic tryptophan protein 2
Pbr002020.1	Chr14	7379642	7383793	transcription factor Hsf1; K09419 heat shock transcription factor, other eukaryote
Pbr020886.1	Chr15	42597665	42600476	CYP98A27; cytochrome P450; K09754 p-coumarate 3-hydroxylase [EC:1.14.13.-]
Pbr002380.1	Chr17	15460951	15462634	hypothetical protein; K02882 large subunit ribosomal protein L18Ae
Pbr002381.1	Chr17	15464213	15466673	enoyl-CoA hydratase/isomerase family protein; K05605 3-hydroxyisobutyryl-CoA hydrolase [EC:3.1.2.4]
Pbr024330.1	Chr15	24344065	24345446	XT1; XT1 (XYLOSYLTRANSFERASE 1); UDP-xylosyltransferase/ transferase/ transferase, transferring glycosyl groups / xyloglucan 6-xylosyltransferase; K08238 xyloglucan 6-xylosyltransferase [EC:2.4.2.39]
Pbr021674.1	Chr17	17242632	17246257	hypothetical protein; K10661 E3 ubiquitin-protein ligase MARCH6 [EC:6.3.2.19]
Pbr021700.1	Chr17	16981723	16982845	hypothetical protein; K13030 cyanohydrin beta-glucosyltransferase [EC:2.4.1.85]
Pbr037632.1	Chr16	15920025	15921221	hypothetical protein LOC100242026; K01365 cathepsin L [EC:3.4.22.15]
Pbr037661.1	Chr16	16366719	16368606	hypothetical protein; K11982 E3 ubiquitin-protein ligase RNF115/126 [EC:6.3.2.19]
Pbr012060.1	Chr16	2983744	2988167	Uckl1; uridine-cytidine kinase 1-like 1 (EC:2.7.1.48); K00876 uridine kinase [EC:2.7.1.48]
Pbr012096.1	Chr16	3221004	3224669	hypothetical protein; K01051 pectinesterase [EC:3.1.1.11]
Pbr012125.1	Chr16	3409070	3411756	hypothetical protein; K12116 flavin-binding kelch repeat F-box protein 1
Pbr012127.1	Chr16	3416301	3421109	two-component sensor histidine kinase bacteria, putative; K14491 two-component response regulator ARR-B family
Pbr012144.1	Chr16	3497431	3501248	hypothetical protein; K01170 tRNA-intron endonuclease [EC:3.1.27.9]
Pbr012146.1	Chr16	3508259	3511156	BAK1; BAK1 (BRI1-ASSOCIATED RECEPTOR KINASE); kinase/ protein binding / protein heterodimerization/ protein serine/threonine kinase; K13416 brassinosteroid insensitive 1-associated receptor kinase 1 [EC:2.7.10.1 2.7.11.1]
Pbr012149.1	Chr16	3526133	3530151	TMK1; TMK1 (TRANSMEMBRANE KINASE 1); transmembrane receptor protein serine/threonine kinase; K00924 [EC:2.7.1.-]
Pbr012151.3	Chr16	3536647	3541029	similar to cytokinin receptor 1; K14489 arabidopsis histidine kinase 2/3/4 (cytokinin receptor) [EC:2.7.13.3]
Pbr012154.1	Chr16	3568397	3569495	cytochrome B561, putative; K08360 cytochrome b-561
Pbr012169.1	Chr16	3680575	3684073	alpha-galactosidase (EC:2.4.1.67); K07407 alpha-galactosidase [EC:3.2.1.22]
Pbr012209.1	Chr16	3973526	3977065	Os05g0456300; K00002 alcohol dehydrogenase (NADP+) [EC:1.1.1.2]
Pbr012212.1	Chr16	3993200	3996337	FLS2; FLS2 (FLAGELLIN-SENSITIVE 2); ATP binding / kinase/ protein binding / protein serine/threonine kinase/ transmembrane receptor protein serine/threonine kinase; K13420 LRR receptor-like serine/threonine-protein kinase FLS2 [EC:2.7.11.1]
Pbr012213.1	Chr16	3999012	4001084	FLS2; FLS2 (FLAGELLIN-SENSITIVE 2); ATP binding / kinase/ protein binding / protein serine/threonine kinase/ transmembrane receptor protein serine/threonine kinase; K13420 LRR receptor-like serine/threonine-protein kinase FLS2 [EC:2.7.11.1]
Pbr012214.1	Chr16	4003731	4008547	protein kinase, putative; K08857 NIMA (never in mitosis gene a)-related kinase [EC:2.7.11.1]
Pbr012237.1	Chr16	4167702	4169310	4-hydroxybenzoate octaprenyltransferase, putative; K06125 4-hydroxybenzoate hexaprenyltransferase [EC:2.5.1.-]
Pbr012238.1	Chr16	4169641	4173001	glutamine synthetase plant, putative (EC:6.3.1.2); K01915 glutamine synthetase [EC:6.3.1.2]
Pbr012239.3	Chr16	4174888	4182909	similar to spastic paraplegia 4 (autosomal dominant; spastin); K13254 spastin [EC:3.6.4.3]
Pbr012247.1	Chr16	4246950	4249606	ATP-dependent Clp protease proteolytic subunit, putative (EC:3.4.21.92); K01358 ATP-dependent Clp protease, protease subunit [EC:3.4.21.92]
Pbr021134.2	Chr4	6599626	6605354	AGAP002144-PA; K12662 U4/U6 small nuclear ribonucleoprotein PRP4
Pbr021136.1	Chr4	6622023	6626624	Chaperone protein dnaJ, putative; K09527 DnaJ homolog subfamily C member 7
Pbr021148.1	Chr4	6864515	6881988	hypothetical protein LOC100265768; K14007 protein transport protein SEC24
Pbr016599.2	Chr17	17667140	17673579	AP1; apetala1; K09264 MADS-box transcription factor, plant
Pbr012940.1	Chr3	2788519	2791849	similar to giant axonal neuropathy; K10453 kelch-like protein 16 (gigaxonin)
Pbr012941.2	Chr3	2792441	2795443	Pfs, NACHT and WD domain protein (EC:2.4.2.-); K00777 [EC:2.4.2.-]
Pbr039767.1	Chr3	5724928	5727479	Os09g0530200; K01179 endoglucanase [EC:3.2.1.4]
Pbr039768.1	Chr3	5720252	5721179	hypothetical protein; K12160 small ubiquitin-related modifier
Pbr039775.1	Chr3	5666433	5673280	Ubiquitin carboxyl-terminal hydrolase, putative (EC:3.1.2.15); K11838 ubiquitin carboxyl-terminal hydrolase 7 [EC:3.1.2.15]
Pbr039776.1	Chr3	5660359	5663633	Protein grpE, putative (EC:5.1.3.1); K03687 molecular chaperone GrpE
Pbr039790.1	Chr3	5490487	5493504	hypothetical protein LOC100243513; K03531 cell division protein FtsZ
Pbr039796.1	Chr3	5433128	5439327	hypothetical protein; K06115 spectrin beta
Pbr039799.1	Chr3	5385011	5390392	similar to glycerophosphodiester phosphodiesterase domain containing 1; K01126 glycerophosphoryl diester phosphodiesterase [EC:3.1.4.46]
Pbr041406.1	Chr3	6409037	6412057	GRAS87; DELLA domain GRAS family transcription factor rga-like protein; K14494 DELLA protein
Pbr041407.1	Chr3	6402597	6408622	TIDP2949; LOC100279301; K13424 WRKY transcription factor 33
Pbr028245.1	Chr12	5113024	5116209	hypothetical protein; K13420 LRR receptor-like serine/threonine-protein kinase FLS2 [EC:2.7.11.1]
Pbr028247.1	Chr12	5134803	5136678	UGT75B2 (UDP-GLUCOSYL TRANSFERASE 75B2); UDP-glucosyltransferase/ UDP-glycosyltransferase/ abscisic acid glucosyltransferase/ transferase, transferring glycosyl groups; K13692 UDP-glucose:(indol-3-yl)acetate beta-D-glucosyltransferase [EC:2.4.1.121]
Pbr025757.1	Chr5	11172819	11173544	hypothetical protein LOC100262886; K02980 small subunit ribosomal protein S29e
Pbr025758.1	Chr5	11170796	11171878	amino acid permease; K01552 [EC:3.6.3.-]
Pbr025759.1	Chr5	11164535	11165132	hypothetical protein LOC100262886; K02980 small subunit ribosomal protein S29e
Pbr033867.1	Chr2	21059986	21065117	hypothetical protein; K14510 serine/threonine-protein kinase CTR1 [EC:2.7.11.1]
Pbr018879.1	Chr7	13546119	13582446	ATP binding / protein binding; K06685 maintenance of ploidy protein MOB1 (MPS1 binder 1)
Pbr031921.1	Chr10	5508947	5513136	hypothetical protein; K08245 phytepsin [EC:3.4.23.40]
Pbr031935.3	Chr10	5595426	5597487	hypothetical protein; K08339 autophagy-related protein 5
Pbr031998.1	Chr10	5911485	5912475	hypothetical protein ; K02090 cyclin-dependent kinase 5 [EC:2.7.11.22]
Pbr027197.2	Chr6	1066017	1073774	transferase, transferring glycosyl groups, putative (EC:2.4.1.34); K11000 callose synthase [EC:2.4.1.-]
Pbr027199.1	Chr6	1057155	1061267	Ubiquinone biosynthesis protein coq-8, putative; K08869 aarF domain-containing kinase
Pbr009352.1	Chr1	5750822	5755318	similar to hsp70 family member; K03283 heat shock 70kDa protein 1/8
Pbr009353.1	Chr1	5755558	5756079	similar to HSC70-1 (heat shock cognate 70 kDa protein 1); ATP binding; K03283 heat shock 70kDa protein 1/8
Pbr009364.1	Chr1	5823390	5824852	hypothetical protein LOC100256009; K13102 DNA/RNA-binding protein KIN17
Pbr009366.1	Chr1	5833214	5836170	ACT3; actin 3; K05692 actin beta/gamma 1
Pbr009367.1	Chr1	5836412	5837746	epsin-1-like; K12471 epsin
Pbr009368.1	Chr1	5839690	5843042	hypothetical protein; K00729 dolichyl-phosphate beta-glucosyltransferase [EC:2.4.1.117]
Pbr009373.1	Chr1	5863517	5865464	hypothetical protein LOC100263145; K14489 arabidopsis histidine kinase 2/3/4 (cytokinin receptor) [EC:2.7.13.3]
Pbr009376.1	Chr1	5885212	5887205	hypothetical protein LOC100264816; K10733 GINS complex subunit 2
Pbr009377.1	Chr1	5891822	5895062	triosephosphate isomerase, putative (EC:5.3.1.1); K01803 triosephosphate isomerase (TIM) [EC:5.3.1.1]
Pbr009378.1	Chr1	5901762	5904075	hypothetical protein; K04733 interleukin-1 receptor-associated kinase 4 [EC:2.7.11.1]
Pbr009379.1	Chr1	5909874	5910307	hypothetical protein; K04733 interleukin-1 receptor-associated kinase 4 [EC:2.7.11.1]
Pbr009380.1	Chr1	5912128	5914850	splicing factor, arginine/serine-rich, putative; K12891 splicing factor, arginine/serine-rich 2
Pbr009381.1	Chr1	5917442	5919092	RASA4; RAS p21 protein activator 4; K03008 DNA-directed RNA polymerase II subunit RPB11
Pbr009383.1	Chr1	5923518	5928901	hypothetical protein LOC100251289; K12397 AP-3 complex subunit beta
Pbr009387.1	Chr1	5965839	5966933	hypothetical protein; K00599 [EC:2.1.1.-]
Pbr009388.1	Chr1	5967628	5970426	hypothetical protein; K03364 cell division cycle 20-like protein 1, cofactor of APC complex
Pbr009389.1	Chr1	5971301	5975840	hypothetical protein LOC100258127; K11672 actin-related protein 5
Pbr009422.1	Chr1	6254421	6259248	hect E3 ubiquitin ligase, putative; K10615 E3 ubiquitin-protein ligase HERC4 [EC:6.3.2.19]
Pbr009423.1	Chr1	6260859	6263890	ACR4; ACR4 (ARABIDOPSIS CRINKLY4); kinase/ transmembrane receptor protein kinase; K00924 [EC:2.7.1.-]
Pbr009447.1	Chr1	6423636	6423983	UGT76C2; UDP-glycosyltransferase/ cis-zeatin O-beta-D-glucosyltransferase/ cytokinin 7-beta-glucosyltransferase/ cytokinin 9-beta-glucosyltransferase/ trans-zeatin O-beta-D-glucosyltransferase/ transferase, transferring glycosyl groups; K13493 cytokinin-N-glucosyltransferase [EC:2.4.1.-]
Pbr009476.1	Chr1	6619834	6625438	sedoheptulose-bisphosphatase (EC:3.1.3.37); K01100 sedoheptulose-bisphosphatase [EC:3.1.3.37]
Pbr009544.1	Chr1	7146300	7147516	DREB2; AP2/ERF domain-containing transcription factor; K09286 EREBP-like factor
Pbr017772.1	Chr12	20329471	20331164	iron-sulfur cluster assembly protein, putative; K13628 iron-sulfur cluster assembly protein
Pbr017774.1	Chr12	20334691	20335881	ATSYP24; SNAP receptor/ protein binding; K08488 syntaxin 7
Pbr017775.1	Chr12	20343835	20344467	ATSYP24; SNAP receptor/ protein binding; K08488 syntaxin 7
Pbr017791.1	Chr12	20490225	20495291	hypothetical protein LOC100242486; K03126 transcription initiation factor TFIID subunit 12
Pbr017796.1	Chr12	20548362	20549810	CYP94D2; electron carrier/ heme binding / iron ion binding / monooxygenase/ oxygen binding; K00517 [EC:1.14.-.-]
Pbr017801.1	Chr12	20601593	20604478	large subunit ribosomal protein LP2; K02943 large subunit ribosomal protein LP2
Pbr004909.1	Chr2	9050081	9051353	hypothetical protein; K13121 protein FRA10AC1
Pbr004967.1	Chr2	9484057	9488188	LOX2; LOX2 (LIPOXYGENASE 2); lipoxygenase; K00454 lipoxygenase [EC:1.13.11.12]
Pbr004980.1	Chr2	9610846	9614769	hypothetical protein; K10666 E3 ubiquitin-protein ligase RNF5 [EC:6.3.2.19]
Pbr029889.2	Chr2	11205065	11207039	ubiquitin-conjugating enzyme E2, putative; K10573 ubiquitin-conjugating enzyme E2 A [EC:6.3.2.19]
Pbr002014.1	Chr12	21515742	21517238	MYB053; hypothetical protein; K09422 myb proto-oncogene protein, plant
Pbr006005.1	Chr16	10236903	10238012	hypothetical protein LOC100261264; K00430 peroxidase [EC:1.11.1.7]
Pbr006039.1	Chr16	10750195	10750416	hypothetical protein LOC100244144; K00799 glutathione S-transferase [EC:2.5.1.18]
Pbr023247.4	Chr5	5662563	5664865	hypothetical protein; K12345 3-oxo-5-alpha-steroid 4-dehydrogenase 3 [EC:1.3.99.5]
Pbr023248.1	Chr5	5670202	5673068	mannose 6-phosphate reductase (NADPH-dependent), putative; K00085 aldose-6-phosphate reductase (NADPH2) [EC:1.1.1.200]
Pbr023252.1	Chr5	5747157	5748255	Os04g0474900; K01188 beta-glucosidase [EC:3.2.1.21]
Pbr034990.1	Chr5	12811290	12812179	hypothetical protein LOC100256436; K13176 THO complex subunit 7
Pbr032877.1	Chr5	12418322	12423887	cop9 complex subunit 7a, putative; K12180 COP9 signalosome complex subunit 7
Pbr029503.2	Chr11	18587865	18590435	Cell division protein ftsH, putative (EC:3.6.4.3); K03798 cell division protease FtsH [EC:3.4.24.-]
Pbr016050.1	Chr8	1821065	1825570	Pfs, NACHT and WD domain protein (EC:2.4.2.-); K00777 [EC:2.4.2.-]
Pbr016051.1	Chr8	1804478	1810613	hypothetical protein LOC100252178; K05349 beta-glucosidase [EC:3.2.1.21]
Pbr013435.1	Chr1	10688244	10690106	Os08g0441500; K09753 cinnamoyl-CoA reductase [EC:1.2.1.44]
Pbr013437.1	Chr1	10674447	10676044	AtMYB9; AtMYB9 (myb domain protein 9); DNA binding / transcription factor; K09422 myb proto-oncogene protein, plant
Pbr013439.1	Chr1	10661774	10663610	hypothetical protein; K00670 peptide alpha-N-acetyltransferase [EC:2.3.1.88]
Pbr013440.1	Chr1	10657314	10659956	VAM3; VAM3; SNAP receptor; K08488 syntaxin 7
Pbr013450.2	Chr1	10574004	10579926	tfdp1-b, dp-1, dp1, drtf1, tfdp1b; transcription factor Dp-1; K04683 transcription factor Dp-1
Pbr013451.1	Chr1	10569038	10572956	hypothetical protein ; K08149 MFS transporter, SP family, solute carrier family 2 (facilitated glucose transporter), member 12
Pbr013452.1	Chr1	10565376	10566633	NADH-ubiquinone oxidoreductase subunit B17.2, putative (EC:1.6.99.3); K11352 NADH dehydrogenase (ubiquinone) 1 alpha subcomplex 12 [EC:1.6.5.3 1.6.99.3]
Pbr013453.1	Chr1	10561696	10565163	protein binding protein, putative; K10601 E3 ubiquitin-protein ligase synoviolin [EC:6.3.2.19]
Pbr013461.1	Chr1	10491718	10500212	hypothetical protein ; K14548 U3 small nucleolar RNA-associated protein 4
Pbr013466.3	Chr1	10455632	10459106	hypothetical protein LOC100250079; K03363 cell division cycle 20, cofactor of APC complex
Pbr013477.1	Chr1	10397913	10412903	hypothetical protein; K01759 lactoylglutathione lyase [EC:4.4.1.5]
Pbr013478.1	Chr1	10390896	10395682	multidrug resistance protein 1, 2, putative (EC:3.6.3.44); K05658 ATP-binding cassette, subfamily B (MDR/TAP), member 1
Pbr013480.1	Chr1	10384467	10387059	YALI0F03432p; K08331 autophagy-related protein 13
Pbr013497.1	Chr1	10325053	10328543	GA14145 gene product from transcript GA14145-RA; K03364 cell division cycle 20-like protein 1, cofactor of APC complex
Pbr013498.1	Chr1	10321969	10324014	gpm937b; LOC100191980; K04733 interleukin-1 receptor-associated kinase 4 [EC:2.7.11.1]
Pbr013499.1	Chr1	10317781	10320145	60S ribosomal protein L9, putative; K02940 large subunit ribosomal protein L9e
Pbr013508.1	Chr1	10272281	10273503	hypothetical protein LOC100246856; K03626 nascent polypeptide-associated complex subunit alpha
Pbr013509.1	Chr1	10267697	10271224	hypothetical protein LOC100246856; K03626 nascent polypeptide-associated complex subunit alpha
Pbr013512.1	Chr1	10251998	10255557	o-methyltransferase, putative (EC:2.1.1.68); K05279 flavonol 3-O-methyltransferase [EC:2.1.1.76]
Pbr013513.1	Chr1	10245129	10249429	hypothetical protein; K06892
Pbr013514.1	Chr1	10233938	10236628	hypothetical protein; K11805 WD repeat-containing protein 68
Pbr013518.1	Chr1	10203423	10207132	pseudo response regulator; K12130 pseudo-response regulator 5
Pbr013519.1	Chr1	10195157	10200532	hypothetical protein LOC100252654; K10302 F-box protein 22
Pbr013520.1	Chr1	10190643	10191917	hypothetical protein LOC100252654; K10302 F-box protein 22
Pbr013521.1	Chr1	10187632	10188785	60s acidic ribosomal protein P1, putative; K02942 large subunit ribosomal protein LP1
Pbr013522.1	Chr1	10183956	10186266	arginine/serine-rich splicing factor, putative; K12890 splicing factor, arginine/serine-rich 1/9
Pbr013526.1	Chr1	10159978	10161064	heat shock protein, putative; K13993 HSP20 family protein
Pbr013531.1	Chr1	10132893	10133719	SAUR23; SAUR family protein; K14488 SAUR family protein
Pbr013533.1	Chr1	10111046	10112234	ATHB-12 (ARABIDOPSIS THALIANA HOMEOBOX 12); transcription activator/ transcription factor; K09338 homeobox-leucine zipper protein
Pbr013534.1	Chr1	10106074	10107686	hypothetical protein; K02927 large subunit ribosomal protein L40e
Pbr013537.1	Chr1	10066014	10069073	MSP1; 40 kDa putative membrane-spanning ATPase (EC:3.6.1.3); K01509 adenosinetriphosphatase [EC:3.6.1.3]
Pbr013538.1	Chr1	10060864	10062267	hypothetical protein; K08900 mitochondrial chaperone BCS1
Pbr013549.1	Chr1	9984352	9984610	dead box ATP-dependent RNA helicase, putative; K13181 ATP-dependent RNA helicase DDX27 [EC:3.6.4.13]
Pbr013551.1	Chr1	9967188	9971341	set domain-containing protein; K11423 histone-lysine N-methyltransferase SETD2 [EC:2.1.1.43]
Pbr013560.1	Chr1	9914019	9916801	hypothetical protein ; K04461 protein phosphatase 1B (formerly 2C) [EC:3.1.3.16]
Pbr013562.1	Chr1	9898869	9906869	hypothetical protein; K13162 poly(rC)-binding protein 2/3/4
Pbr013564.1	Chr1	9887813	9891034	alpha/beta hydrolase (EC:3.-.-.-); K01567 [EC:3.-.-.-]
Pbr013572.1	Chr1	9802656	9803519	ATCNGC10 (CYCLIC NUCLEOTIDE GATED CHANNEL 10); calmodulin binding / cyclic nucleotide binding / ion channel; K05391 cyclic nucleotide gated channel, other eukaryote
Pbr013573.1	Chr1	9787543	9789824	CNGC1; CNGC1 (CYCLIC NUCLEOTIDE GATED CHANNEL 1); calmodulin binding / cation channel/ cyclic nucleotide binding / intracellular cyclic nucleotide activated cation channel/ inward rectifier potassium channel; K05391 cyclic nucleotide gated channel, other eukaryote
Pbr013574.1	Chr1	9771927	9777023	CNGC1; CNGC1 (CYCLIC NUCLEOTIDE GATED CHANNEL 1); calmodulin binding / cation channel/ cyclic nucleotide binding / intracellular cyclic nucleotide activated cation channel/ inward rectifier potassium channel; K05391 cyclic nucleotide gated channel, other eukaryote
Pbr013577.1	Chr1	9745029	9749937	Pectinesterase-3 precursor, putative (EC:3.1.1.11); K01051 pectinesterase [EC:3.1.1.11]
Pbr013580.2	Chr1	9703449	9709063	setd1b; SET domain containing 1B (EC:2.1.1.43); K11422 histone-lysine N-methyltransferase SETD1 [EC:2.1.1.43]
Pbr013587.1	Chr1	9646646	9656726	similar to GLT1 (NADH-dependent glutamate synthase 1 gene); K00264 glutamate synthase (NADPH/NADH) [EC:1.4.1.13 1.4.1.14]
Pbr013589.1	Chr1	9635667	9638762	hypothetical protein LOC100261060; K13148 integrator complex subunit 11 [EC:3.1.27.-]
Pbr013590.1	Chr1	9631727	9635571	dipeptidyl peptidase IV, putative (EC:3.4.14.5); K01278 dipeptidyl-peptidase 4 [EC:3.4.14.5]
Pbr013618.2	Chr1	9448783	9456337	NV17185; hypothetical protein LOC100119465; K13218 polypyrimidine tract-binding protein 1
Pbr013619.1	Chr1	9445467	9447584	Cell division protein ftsH, putative (EC:3.6.4.3); K03798 cell division protease FtsH [EC:3.4.24.-]
Pbr013631.1	Chr1	9375901	9376977	ERF82; AP2/ERF domain-containing transcription factor; K09286 EREBP-like factor
Pbr013632.1	Chr1	9355960	9358928	hypothetical protein; K06689 ubiquitin-conjugating enzyme E2 D/E [EC:6.3.2.19]
Pbr027680.1	Chr15	13451527	13453855	DNA-directed RNA polymerase II largest subunit, putative; K03006 DNA-directed RNA polymerase II subunit RPB1 [EC:2.7.7.6]
Pbr027681.1	Chr15	13454004	13458863	similar to NRPB1 (RNA POLYMERASE II LARGE SUBUNIT); DNA binding / DNA-directed RNA polymerase; K03006 DNA-directed RNA polymerase II subunit RPB1 [EC:2.7.7.6]
Pbr029612.1	Chr9	13191666	13201271	similar to DEAH (Asp-Glu-Ala-His) box polypeptide 36; K14442 ATP-dependent RNA helicase DHX36 [EC:3.6.4.13]
Pbr000935.1	Chr14	6839155	6844072	hypothetical protein; K03860 phosphatidylinositol glycan, class Q
Pbr014736.1	Chr13	11421449	11423448	hypothetical protein LOC100013559; K01061 carboxymethylenebutenolidase [EC:3.1.1.45]
Pbr014737.1	Chr13	11435359	11437642	Cmbl, 2310016A09Rik; carboxymethylenebutenolidase-like (Pseudomonas); K01061 carboxymethylenebutenolidase [EC:3.1.1.45]
Pbr014738.1	Chr13	11440400	11443596	dienelactone hydrolase family protein (EC:3.1.1.-); K01066 esterase / lipase [EC:3.1.1.-]
Pbr014739.1	Chr13	11461097	11464282	dienelactone hydrolase family protein (EC:3.1.1.-); K01066 esterase / lipase [EC:3.1.1.-]
Pbr014742.1	Chr13	11477929	11481451	Speckle-type POZ protein, putative; K12621 U6 snRNA-associated Sm-like protein LSm2
Pbr014744.1	Chr13	11490191	11490913	guanylate kinase, putative (EC:2.7.4.8); K00942 guanylate kinase [EC:2.7.4.8]
Pbr014798.1	Chr13	11920914	11940993	hypothetical protein; K11786 ATP-dependent helicase STH1/SNF2 [EC:3.6.4.-]
Pbr014803.1	Chr13	11980462	11983889	hypothetical protein; K06096 vesicle-associated membrane protein-associated protein A
Pbr014804.1	Chr13	11984766	11988455	hypothetical LOC578765; K03316 monovalent cation:H+ antiporter, CPA1 family
Pbr014818.2	Chr13	12105707	12110600	hypothetical protein LOC100261415; K10144 ring finger and CHY zinc finger domain-containing protein 1
Pbr014826.1	Chr13	12176820	12177231	hypothetical protein LOC100242558; K03354 anaphase-promoting complex subunit 7
Pbr014832.1	Chr13	12233147	12237207	hypothetical protein; K08852 serine/threonine-protein kinase/endoribonuclease IRE1 [EC:2.7.11.1 3.1.26.-]
Pbr014875.1	Chr13	12576847	12582790	hypothetical protein LOC100252857; K03242 translation initiation factor eIF-2 gamma subunit
Pbr014890.1	Chr13	12740141	12748122	hypothetical protein; K14638 solute carrier family 15 (peptide/histidine transporter), member 3/4
Pbr014896.1	Chr13	12795243	12799281	hypothetical protein; K11490 condensin-2 complex subunit H2
Pbr011127.2	Chr15	34396535	34400236	cadherin EGF LAG seven-pass G-type receptor 3-like; K04602 cadherin EGF LAG seven-pass G-type receptor 3 (flamingo)
Pbr006687.1	Chr4	2380472	2383676	PIF3; PIF3 (PHYTOCHROME INTERACTING FACTOR 3); DNA binding / protein binding / transcription factor/ transcription regulator; K12126 phytochrome-interacting factor 3
Pbr006705.1	Chr4	2501778	2505874	hypothetical protein; K13430 serine/threonine-protein kinase PBS1 [EC:2.7.11.1]
Pbr006706.1	Chr4	2507891	2514551	ABC multidrug transporter (EC:3.6.3.-); K01552 [EC:3.6.3.-]
Pbr006709.1	Chr4	2545290	2549815	HCT; HCT (HYDROXYCINNAMOYL-COA SHIKIMATE/QUINATE HYDROXYCINNAMOYL TRANSFERASE); quinate O-hydroxycinnamoyltransferase/ shikimate O-hydroxycinnamoyltransferase/ transferase (EC:2.3.1.133); K13065 shikimate O-hydroxycinnamoyltransferase [EC:2.3.1.133]
Pbr006711.1	Chr4	2558105	2558728	Anthranilate N-benzoyltransferase protein, putative (EC:2.3.1.144); K13065 shikimate O-hydroxycinnamoyltransferase [EC:2.3.1.133]
Pbr006712.1	Chr4	2562043	2562207	peroxidase, putative; K00430 peroxidase [EC:1.11.1.7]
Pbr006719.1	Chr4	2618940	2620346	cysteine protease, putative (EC:1.3.1.74); K01365 cathepsin L [EC:3.4.22.15]
Pbr035421.1	Chr9	20336790	20339825	hypothetical protein; K13420 LRR receptor-like serine/threonine-protein kinase FLS2 [EC:2.7.11.1]
Pbr040272.1	Chr6	16722536	16725158	hypothetical protein; K03294 basic amino acid/polyamine antiporter, APA family
Pbr033558.1	Chr14	17179619	17181163	nucleobase:cation symporter; K03457 nucleobase:cation symporter-1, NCS1 family
Pbr011943.1	Chr16	16555331	16557195	AOX2; AOX2; alternative oxidase; K00540 [EC:1.-.-.-]
Pbr007033.1	Chr5	896699	899954	heat shock protein, putative (EC:1.3.1.74); K04043 molecular chaperone DnaK
Pbr007037.1	Chr5	830326	837569	hypothetical protein ; K00102 D-lactate dehydrogenase (cytochrome) [EC:1.1.2.4]
Pbr037917.2	Chr12	5710718	5717972	EFR; EFR (EF-TU RECEPTOR); ATP binding / kinase/ protein serine/threonine kinase; K13428 LRR receptor-like serine/threonine-protein kinase EFR [EC:2.7.11.1]
Pbr037918.1	Chr12	5704913	5705404	EFR; EFR (EF-TU RECEPTOR); ATP binding / kinase/ protein serine/threonine kinase; K13428 LRR receptor-like serine/threonine-protein kinase EFR [EC:2.7.11.1]
Pbr007709.1	Chr12	21950702	21954998	SYP131; SYP131 (SYNTAXIN OF PLANTS 131); SNAP receptor; K08486 syntaxin 1B/2/3
Pbr007723.1	Chr12	21855726	21859387	5-methyltetrahydropteroyltriglutamate--homocysteine methyltransferase, putative (EC:2.1.1.14); K00549 5-methyltetrahydropteroyltriglutamate--homocysteine methyltransferase [EC:2.1.1.14]
Pbr007747.1	Chr12	21683777	21686174	hypothetical protein; K12832 splicing factor 3B subunit 5
Pbr007748.1	Chr12	21681142	21683503	DNA-directed RNA polymerase; K03014 DNA-directed RNA polymerases I, II, and III subunit RPABC2
Pbr007749.1	Chr12	21676259	21680517	EMB2775 (EMBRYO DEFECTIVE 2775); DNA binding / nucleoside-triphosphatase/ nucleotide binding; K10756 replication factor C subunit 3/5
Pbr004390.1	Chr12	2248980	2252620	hypothetical protein LOC100245154; K00514 zeta-carotene desaturase [EC:1.14.99.30]
Pbr004391.1	Chr12	2253668	2255160	ribose 5-phosphate isomerase B family protein; K01808 ribose 5-phosphate isomerase B [EC:5.3.1.6]
Pbr030749.1	Chr6	12295552	12296016	DREB1A; DREB1A (DEHYDRATION RESPONSE ELEMENT B1A); DNA binding / transcription activator/ transcription factor; K09286 EREBP-like factor
Pbr030750.1	Chr6	12296123	12296329	CBF1; CBF1 (C-REPEAT/DRE BINDING FACTOR 1); DNA binding / transcription activator/ transcription factor; K09286 EREBP-like factor
Pbr005630.1	Chr17	740792	750754	NV18151; hypothetical protein LOC100114269; K13136 gem associated protein 8
Pbr025729.1	Chr11	8488619	8491971	aldose 1-epimerase, putative; K01792 glucose-6-phosphate 1-epimerase [EC:5.1.3.15]
Pbr020721.1	Chr10	17561072	17564095	hypothetical protein LOC100250259; K10736 minichromosome maintenance protein 10
Pbr020722.1	Chr10	17553380	17558815	BGAL2; BGAL2 (beta-galactosidase 2); beta-galactosidase/ catalytic/ cation binding; K01190 beta-galactosidase [EC:3.2.1.23]
Pbr042202.1	Chr3	26622003	26629586	hypothetical protein; K13667 protein glucosyltransferase [EC:2.4.1.-]
Pbr042203.1	Chr3	26631480	26633529	Os06g0708500; K01802 peptidylprolyl isomerase [EC:5.2.1.8]
Pbr040407.1	Chr12	12802024	12805876	hypothetical protein; K03013 DNA-directed RNA polymerases I, II, and III subunit RPABC1
Pbr038107.1	Chr2	17781915	17785105	pplax1; hypothetical protein; K13946 auxin influx carrier (AUX1 LAX family)
Pbr038108.1	Chr2	17786817	17792079	MG07382.4; hypothetical protein; K06867
Pbr014433.1	Chr17	24808189	24811158	hypothetical protein; K13420 LRR receptor-like serine/threonine-protein kinase FLS2 [EC:2.7.11.1]
Pbr014434.1	Chr17	24813161	24814288	serine/threonine-protein kinase bri1, putative (EC:2.7.11.25 3.1.3.16); K13415 protein brassinosteroid insensitive 1 [EC:2.7.10.1 2.7.11.1]
Pbr014435.1	Chr17	24814642	24834895	hypothetical protein; K13420 LRR receptor-like serine/threonine-protein kinase FLS2 [EC:2.7.11.1]
Pbr014479.1	Chr17	25110972	25112093	MYB188; hypothetical protein; K09422 myb proto-oncogene protein, plant
Pbr030844.1	Chr11	448396	451222	hypothetical protein; K09527 DnaJ homolog subfamily C member 7
Pbr023665.1	Chr12	1622694	1635252	hypothetical protein LOC100255283; K14137 protein prenyltransferase alpha subunit repeat containing protein 1
Pbr026978.1	Chr17	24258154	24260374	hypothetical protein LOC100256017; K12741 heterogeneous nuclear ribonucleoprotein A1/A3
Pbr026979.1	Chr17	24261356	24273010	hypothetical protein LOC100257580; K14314 nuclear pore complex protein Nup210
Pbr027108.1	Chr14	12855296	12858003	PIF3; PIF3 (PHYTOCHROME INTERACTING FACTOR 3); DNA binding / protein binding / transcription factor/ transcription regulator; K12126 phytochrome-interacting factor 3
Pbr021865.1	Chr17	24107700	24111273	similar to slingshot-2L; K05766 slingshot
Pbr035255.1	Chr5	9754206	9757513	PAB2; PAB2 (POLY(A) BINDING 2); RNA binding / translation initiation factor; K13126 polyadenylate-binding protein
Pbr035256.1	Chr5	9757876	9759952	Zeta-carotene desaturase, chloroplast precursor, putative (EC:1.14.99.30); K00514 zeta-carotene desaturase [EC:1.14.99.30]
Pbr010255.2	Chr10	1014202	1030071	hypothetical protein LOC100251875; K09291 nucleoprotein TPR
Pbr004533.1	Chr11	22779882	22782065	thymidylate kinase family protein (ISS); K00943 dTMP kinase [EC:2.7.4.9]
Pbr004537.1	Chr11	22813334	22816150	Os02g0513000; K13430 serine/threonine-protein kinase PBS1 [EC:2.7.11.1]
Pbr004538.1	Chr11	22819389	22821756	hypothetical protein; K01613 phosphatidylserine decarboxylase [EC:4.1.1.65]
Pbr004571.1	Chr11	23141534	23143905	hypothetical protein; K01613 phosphatidylserine decarboxylase [EC:4.1.1.65]
Pbr004572.1	Chr11	23147308	23149974	Os02g0513000; K13430 serine/threonine-protein kinase PBS1 [EC:2.7.11.1]
Pbr009146.1	Chr6	7502208	7508002	hypothetical protein; K13420 LRR receptor-like serine/threonine-protein kinase FLS2 [EC:2.7.11.1]
Pbr009148.1	Chr6	7519996	7524005	hypothetical protein; K13508 glycerol-3-phosphate acyltransferase [EC:2.3.1.15]
Pbr009162.1	Chr6	7610592	7613588	hypothetical protein; K13420 LRR receptor-like serine/threonine-protein kinase FLS2 [EC:2.7.11.1]
Pbr037442.3	Chr15	16594977	16598943	TRPA1; transient receptor potential cation channel, subfamily A, member 1; K04984 transient receptor potential cation channel subfamily A member 1
Pbr032047.1	Chr2	15311765	15314901	hypothetical protein LOC100254798; K01507 inorganic pyrophosphatase [EC:3.6.1.1]
Pbr032049.1	Chr2	15318868	15325584	EMB2775 (EMBRYO DEFECTIVE 2775); DNA binding / nucleoside-triphosphatase/ nucleotide binding; K10756 replication factor C subunit 3/5
Pbr032062.1	Chr2	15436844	15438032	DNA-3-methyladenine glycosylase, putative (EC:3.2.2.21); K01247 DNA-3-methyladenine glycosylase II [EC:3.2.2.21]
Pbr032063.1	Chr2	15438417	15443370	hypothetical protein ; K13700 abhydrolase domain-containing protein 6 [EC:3.1.1.23]
Pbr032066.1	Chr2	15469260	15473576	hypothetical protein; K06287 septum formation protein
Pbr032067.1	Chr2	15476874	15480676	hypothetical protein; K09835 carotenoid isomerase [EC:5.-.-.-]
Pbr034860.2	Chr13	14894725	14904334	hypothetical protein LOC100241508; K12391 AP-1 complex subunit gamma-1
Pbr034866.1	Chr13	14950613	14951752	arginine/serine-rich splicing factor, putative; K12896 splicing factor, arginine/serine-rich 7
Pbr034909.1	Chr13	15120034	15122898	hypothetical protein LOC100254365; K02160 acetyl-CoA carboxylase biotin carboxyl carrier protein
Pbr037730.1	Chr15	35181971	35182965	hypothetical protein; K13415 protein brassinosteroid insensitive 1 [EC:2.7.10.1 2.7.11.1]
Pbr031830.1	Chr15	18966560	18967895	ERF82; AP2/ERF domain-containing transcription factor; K09286 EREBP-like factor
Pbr031831.1	Chr15	18968228	18972613	hypothetical protein; K13162 poly(rC)-binding protein 2/3/4
Pbr031833.1	Chr15	19009592	19011457	hypothetical protein; K00771 protein xylosyltransferase [EC:2.4.2.26]
Pbr008023.1	Chr5	3775638	3785365	AGAP001091-PA; K08876 SCY1-like
Pbr039698.1	Chr14	11475222	11488606	hypothetical protein LOC100252195; K04536 guanine nucleotide binding protein (G protein), beta 1
Pbr019103.1	Chr9	1539531	1555689	similar to ADP-ribosylation factor; K07977 Arf/Sar family, other
Pbr006874.1	Chr17	6897717	6898271	hypothetical protein ; K04426 mitogen-activated protein kinase kinase kinase 5 [EC:2.7.11.25]
Pbr041609.1	Chr1	39678	45026	CLV1; CLV1 (CLAVATA 1); ATP binding / kinase/ protein serine/threonine kinase/ receptor signaling protein serine/threonine kinase; K00924 [EC:2.7.1.-]
Pbr005406.1	Chr12	2965712	2967160	hypothetical protein; K13415 protein brassinosteroid insensitive 1 [EC:2.7.10.1 2.7.11.1]
Pbr030519.1	Chr6	17488922	17489986	40S ribosomal protein S27, putative; K02978 small subunit ribosomal protein S27e
Pbr030520.1	Chr6	17495511	17496601	similar to KIAA0487; K07766 diphosphoinositol-polyphosphate diphosphatase [EC:3.6.1.52]
Pbr041868.1	Chr4	9151476	9154872	HSL1; HSL1 (HAESA-Like 1); ATP binding / kinase/ protein serine/threonine kinase; K00924 [EC:2.7.1.-]
Pbr041892.1	Chr4	8789837	8792017	F3H1; flavonoid 3'-hydroxylase (EC:1.14.13.21); K05280 flavonoid 3'-monooxygenase [EC:1.14.13.21]
Pbr002907.1	Chr7	12309182	12313159	hypothetical protein LOC100243380; K08869 aarF domain-containing kinase
Pbr028472.1	Chr12	174012	176978	protein kinase family protein; K04733 interleukin-1 receptor-associated kinase 4 [EC:2.7.11.1]
Pbr028473.1	Chr12	178289	180815	Thioredoxin H-type, putative; K03671 thioredoxin 1
Pbr028477.1	Chr12	233677	235403	Os03g0332500; K02866 large subunit ribosomal protein L10e
Pbr028478.1	Chr12	236553	238261	hypothetical protein; K02150 V-type H+-transporting ATPase subunit E [EC:3.6.3.14]
Pbr028489.1	Chr12	305260	308136	RHC1A; RHC1A; protein binding / zinc ion binding; K11982 E3 ubiquitin-protein ligase RNF115/126 [EC:6.3.2.19]
Pbr028490.1	Chr12	308909	312074	auxin:hydrogen symporter, putative; K07088
Pbr008374.1	Chr3	16159405	16160673	hypothetical protein LOC100255092; K13429 chitin elicitor receptor kinase 1
Pbr008410.2	Chr3	15613210	15618814	REV; REV (REVOLUTA); DNA binding / lipid binding / transcription factor; K09338 homeobox-leucine zipper protein
Pbr008419.3	Chr3	15506648	15510606	BAK1; BAK1 (BRI1-ASSOCIATED RECEPTOR KINASE); kinase/ protein binding / protein heterodimerization/ protein serine/threonine kinase; K13416 brassinosteroid insensitive 1-associated receptor kinase 1 [EC:2.7.10.1 2.7.11.1]
Pbr012484.1	Chr17	22930176	22934325	hypothetical protein; K14209 solute carrier family 36 (proton-coupled amino acid transporter), member 1
Pbr012485.1	Chr17	22940697	22942434	hypothetical protein; K14209 solute carrier family 36 (proton-coupled amino acid transporter), member 1
Pbr012490.1	Chr17	22971844	22974099	hypothetical protein; K03593 ATP-binding protein involved in chromosome partitioning
Pbr012564.1	Chr17	23315951	23319108	similar to TPA: TPA_exp: CaaX protease; K08658 prenyl protein peptidase [EC:3.4.22.-]
Pbr012565.1	Chr17	23320722	23324768	D6PKL2; D6PKL2 (D6 PROTEIN KINASE LIKE 2); kinase; K08286 protein-serine/threonine kinase [EC:2.7.11.-]
Pbr012584.1	Chr17	23525886	23528010	GE14513 gene product from transcript GE14513-RA; K01087 trehalose-phosphatase [EC:3.1.3.12]
Pbr010813.1	Chr13	312259	314092	Abcc2, Cmoat, Mrp2; ATP-binding cassette, subfamily C (CFTR/MRP), member 2; K05666 ATP-binding cassette, subfamily C (CFTR/MRP), member 2
Pbr010830.1	Chr13	412786	417510	spastin; K13254 spastin [EC:3.6.4.3]
Pbr023189.1	Chr11	23527825	23530134	SERK1; SERK1 (SOMATIC EMBRYOGENESIS RECEPTOR-LIKE KINASE 1); kinase/ transmembrane receptor protein serine/threonine kinase; K13418 somatic embryogenesis receptor kinase 1 [EC:2.7.10.1 2.7.11.1]
Pbr023191.1	Chr11	23541356	23543686	similar to somatic embryogenesis receptor kinase; K13418 somatic embryogenesis receptor kinase 1 [EC:2.7.10.1 2.7.11.1]
Pbr023209.1	Chr11	23695405	23699528	hypothetical protein LOC100246500; K13100 pre-mRNA-splicing factor CWC22
Pbr023226.1	Chr11	23819223	23865164	similar to E3 ubiquitin-protein ligase UPL1; K10592 E3 ubiquitin-protein ligase HUWE1 [EC:6.3.2.19]
Pbr007411.2	Chr2	20130896	20136506	type II inositol-1,4,5-trisphosphate 5-phosphatase-like; K01099 phosphatidylinositol-bisphosphatase [EC:3.1.3.36]
Pbr025830.1	Chr3	1864460	1868403	Os06g0229200; K14413 beta-1,3-galactosyltransferase [EC:2.4.1.-]
Pbr025832.1	Chr3	1890544	1894635	hypothetical protein; K03152 4-methyl-5(b-hydroxyethyl)-thiazole monophosphate biosynthesis
Pbr005161.1	Chr9	15430923	15435117	pyrophosphate-dependent phosphofructokinase (EC:2.7.1.90); K00895 pyrophosphate--fructose-6-phosphate 1-phosphotransferase [EC:2.7.1.90]
Pbr005177.1	Chr9	15314102	15316828	hypothetical protein; K08332 vacuolar protein 8
Pbr005194.1	Chr9	15164717	15167368	SERK4; SERK4 (SOMATIC EMBRYOGENESIS RECEPTOR-LIKE KINASE 4); protein binding / protein kinase/ transmembrane receptor protein serine/threonine kinase; K13417 somatic embryogenesis receptor kinase 4 [EC:2.7.10.1 2.7.11.1]
Pbr005195.1	Chr9	15161005	15163706	Lipid-A-disaccharide synthase, putative (EC:2.4.1.182); K00748 lipid-A-disaccharide synthase [EC:2.4.1.182]
Pbr005203.1	Chr9	15135032	15138974	hypothetical protein LOC100244832; K09458 3-oxoacyl-[acyl-carrier-protein] synthase II [EC:2.3.1.179]
Pbr005206.1	Chr9	15124497	15128201	Os06g0309200; K05399 lipopolysaccharide-binding protein
Pbr005238.1	Chr9	14935024	14937324	exopolygalacturonase / galacturan 1,4-alpha-galacturonidase / pectinase; K01213 galacturan 1,4-alpha-galacturonidase [EC:3.2.1.67]
Pbr005239.1	Chr9	14928106	14930250	exopolygalacturonase / galacturan 1,4-alpha-galacturonidase / pectinase; K01213 galacturan 1,4-alpha-galacturonidase [EC:3.2.1.67]
Pbr005258.1	Chr9	14801204	14808729	heat shock protein, putative; K04079 molecular chaperone HtpG
Pbr019366.1	Chr15	21980395	21984531	Cell division protein ftsH, putative (EC:3.6.4.3); K03798 cell division protease FtsH [EC:3.4.24.-]
Pbr019368.1	Chr15	21991722	21993253	photosystem II oxygen-evolving complex 33 KDa subunit; K02716 photosystem II oxygen-evolving enhancer protein 1
Pbr019372.1	Chr15	22018310	22021985	hypothetical protein; K11291 nuclear autoantigenic sperm protein
Pbr019374.2	Chr15	22023623	22026069	Os02g0639900; K03671 thioredoxin 1
Pbr019375.1	Chr15	22029403	22033144	ACR4; ACR4 (ARABIDOPSIS CRINKLY4); kinase/ transmembrane receptor protein kinase; K00924 [EC:2.7.1.-]
Pbr022876.1	Chr2	7592989	7605705	hypothetical protein LOC100258314; K01164 ribonuclease P/MRP protein subunit POP1 [EC:3.1.26.5]
Pbr022883.1	Chr2	7471156	7472407	RPS5; RPS5 (RESISTANT TO P. SYRINGAE 5); nucleotide binding; K13460 disease resistance protein RPS5
Pbr022912.1	Chr2	7166548	7170958	PRPL1; Plastid ribosomal protein L1 large ribosomal subunit; K02863 large subunit ribosomal protein L1
Pbr038545.1	Chr5	8172901	8175870	hypothetical protein LOC100241757; K11778 cis-prenyltransferase, dehydrodolichyl diphosphate synthase [EC:2.5.1.-]
Pbr038547.1	Chr5	8227701	8230052	YALI0F23903p; K08150 MFS transporter, SP family, solute carrier family 2 (myo-inositol transporter), member 13
Pbr016457.1	Chr12	3018755	3021496	hypothetical protein LOC100251056; K12398 AP-3 complex subunit mu
Pbr016458.1	Chr12	3015328	3018258	similar to UDP-glucuronate decarboxylase 1; K08678 UDP-glucuronate decarboxylase [EC:4.1.1.35]
Pbr033929.1	Chr3	24454680	24458019	hypothetical protein; K14638 solute carrier family 15 (peptide/histidine transporter), member 3/4
Pbr000732.1	Chr3	19394845	19396248	amino acid permease; K01552 [EC:3.6.3.-]
Pbr000733.1	Chr3	19398307	19400116	amino acid permease; K01552 [EC:3.6.3.-]
Pbr025454.1	Chr12	11454884	11456140	hypothetical protein; K02896 large subunit ribosomal protein L24e
Pbr007832.1	Chr14	5387596	5392759	40 kDa heat shock protein; K09510 DnaJ homolog subfamily B member 4
Pbr026071.1	Chr12	3851434	3854914	hypothetical protein; K12841 calcium homeostasis endoplasmic reticulum protein
Pbr026083.1	Chr12	3972802	3975254	hypothetical protein ; K14574 ribosome maturation protein SDO1
Pbr011788.1	Chr16	8616346	8624709	hypothetical protein; K11838 ubiquitin carboxyl-terminal hydrolase 7 [EC:3.1.2.15]
Pbr035513.1	Chr12	22606333	22607214	peroxidase 57 (PER57) (P57) (PRXR10); K00430 peroxidase [EC:1.11.1.7]
Pbr027853.1	Chr15	10046252	10053085	hypothetical protein; K13153 U11/U12 small nuclear ribonucleoprotein 25 kDa protein
Pbr027857.1	Chr15	10071742	10075801	adenine phosphoribosyltransferase (EC:2.4.2.7); K00759 adenine phosphoribosyltransferase [EC:2.4.2.7]
Pbr027867.1	Chr15	10131458	10135608	similar to Exostosin-1a (Glucuronosyl-N-acetylglucosaminyl-proteoglycan/N- acetylglucosaminyl-proteoglycan 4-alpha-N-acetylglucosaminyltransferase 1a) (Multiple exostoses protein 1 homolog a); K02366 glucuronyl/N-acetylglucosaminyl transferase EXT1 [EC:2.4.1.224 2.4.1.225]
Pbr027868.1	Chr15	10137257	10142745	hypothetical protein; K00696 sucrose-phosphate synthase [EC:2.4.1.14]
Pbr027869.1	Chr15	10144970	10149397	RASA4; RAS p21 protein activator 4; K03008 DNA-directed RNA polymerase II subunit RPB11
Pbr027872.1	Chr15	10161867	10164238	hypothetical protein; K01897 long-chain acyl-CoA synthetase [EC:6.2.1.3]
Pbr027875.1	Chr15	10177330	10181271	hypothetical protein LOC100259360; K07964 heparanase 1 [EC:3.2.1.-]
Pbr027916.1	Chr15	10473418	10475155	CHS; chalcone synthase; K00660 chalcone synthase [EC:2.3.1.74]
Pbr025271.1	Chr5	19296407	19298675	9-cis-epoxycarotenoid dioxygenase (EC:1.13.11.51); K09840 9-cis-epoxycarotenoid dioxygenase [EC:1.13.11.51]
Pbr025316.1	Chr5	18934846	18936967	hypothetical protein; K13422 transcription factor MYC2
Pbr025342.1	Chr5	18618677	18621400	hypothetical protein; K06892
Pbr013967.1	Chr7	13378331	13380096	Cell division protein ftsH, putative (EC:3.6.4.3); K03798 cell division protease FtsH [EC:3.4.24.-]
Pbr013969.1	Chr7	13403716	13404810	vesicle transport protein-related; K08517 vesicle transport protein SEC22
Pbr019517.1	Chr4	12976726	12980810	drkD; DRK subfamily protein kinase; K04424 sterile alpha motif and leucine zipper containing kinase AZK [EC:2.7.11.25]
Pbr019525.1	Chr4	13060184	13062436	CYP707A12v1; cytochrome P450; K09843 (+)-abscisic acid 8'-hydroxylase [EC:1.14.13.93]
Pbr019528.1	Chr4	13096122	13102608	Protein ABC1, mitochondrial precursor, putative; K08869 aarF domain-containing kinase
Pbr019533.1	Chr4	13181551	13183671	CHS6; chalcone synthase (EC:2.3.1.74); K00660 chalcone synthase [EC:2.3.1.74]
Pbr019538.1	Chr4	13222416	13224924	ATVAMP725; K08511 vesicle-associated membrane protein 72
Pbr007981.1	Chr16	2981306	2983030	hypothetical protein; K11490 condensin-2 complex subunit H2
Pbr026737.1	Chr3	2914809	2921220	TCH2; TCH2 (TOUCH 2); calcium ion binding; K13448 calcium-binding protein CML
Pbr028045.1	Chr4	3011359	3013173	GYG2; glycogenin 2; K00750 glycogenin glucosyltransferase [EC:2.4.1.186]
Pbr028047.1	Chr4	3020605	3023160	hypothetical protein LOC100251056; K12398 AP-3 complex subunit mu
Pbr028048.1	Chr4	3023431	3024507	Thylakoid lumenal 25.6 kDa protein, chloroplast precursor, putative; K02717 photosystem II oxygen-evolving enhancer protein 2
Pbr028055.1	Chr4	3063363	3066847	putative xeroderma pigmentosum group C protein (ISS); K10838 xeroderma pigmentosum group C-complementing protein
Pbr028056.1	Chr4	3068385	3072663	armadillo repeat-containing protein; K10590 E3 ubiquitin-protein ligase TRIP12 [EC:6.3.2.19]
Pbr014636.1	Chr12	4436004	4437487	Hypothetical protein CBG00875; K11980 E3 ubiquitin-protein ligase RNF11
Pbr014639.1	Chr12	4413880	4418687	RAV1; RAV1; DNA binding / transcription factor/ transcription repressor; K09287 RAV-like factor
Pbr014976.1	Chr13	8347139	8353220	dead box ATP-dependent RNA helicase, putative; K12823 ATP-dependent RNA helicase DDX5/DBP2 [EC:3.6.4.13]
Pbr014998.1	Chr13	8616020	8622764	Os12g0612400; K09534 DnaJ homolog subfamily C member 14
Pbr015002.1	Chr13	8639828	8641831	nucleobase:cation symporter; K03457 nucleobase:cation symporter-1, NCS1 family
Pbr015010.1	Chr13	8676807	8680575	galactokinase, putative (EC:2.7.1.157); K00849 galactokinase [EC:2.7.1.6]
Pbr015016.1	Chr13	8716264	8717618	hypothetical protein LOC100249955; K00430 peroxidase [EC:1.11.1.7]
Pbr015040.1	Chr13	8902703	8905342	protein kinase family protein; K04733 interleukin-1 receptor-associated kinase 4 [EC:2.7.11.1]
Pbr034729.1	Chr9	9036117	9081053	malic enzyme, putative (EC:1.1.1.40); K00029 malate dehydrogenase (oxaloacetate-decarboxylating)(NADP+) [EC:1.1.1.40]
Pbr024632.1	Chr5	7756493	7797214	ATP-citrate synthase, putative (EC:6.2.1.5); K01648 ATP citrate (pro-S)-lyase [EC:2.3.3.8]
Pbr016632.1	Chr9	2712764	2715244	glutamine synthetase (EC:6.3.1.2); K01915 glutamine synthetase [EC:6.3.1.2]
Pbr016648.1	Chr9	2857578	2865014	GH10959 gene product from transcript GH10959-RA; K11996 adenylyltransferase and sulfurtransferase
Pbr016651.1	Chr9	2888772	2902212	Kcnh6, MGC129366, m-erg2; potassium voltage-gated channel, subfamily H (eag-related), member 6; K04909 potassium voltage-gated channel Eag-related subfamily H member 6
Pbr016662.1	Chr9	3041065	3041684	hypothetical protein LOC100263860; K14664 IAA-amino acid hydrolase [EC:3.5.1.-]
Pbr016673.1	Chr9	3196159	3198183	rRNA processing protein (predicted); K07158
Pbr016674.1	Chr9	3198982	3200106	geranyl geranyl pyrophosphate synthase, putative (EC:1.3.1.74); K13789 geranylgeranyl diphosphate synthase, type II [EC:2.5.1.1 2.5.1.10 2.5.1.29]
Pbr035747.1	Chr11	26086180	26087334	L-ascorbate oxidase, putative (EC:1.10.3.3); K00423 L-ascorbate oxidase [EC:1.10.3.3]
Pbr032405.1	Chr12	10697455	10700619	similar to Exostosin-1a (Glucuronosyl-N-acetylglucosaminyl-proteoglycan/N- acetylglucosaminyl-proteoglycan 4-alpha-N-acetylglucosaminyltransferase 1a) (Multiple exostoses protein 1 homolog a); K02366 glucuronyl/N-acetylglucosaminyl transferase EXT1 [EC:2.4.1.224 2.4.1.225]
Pbr026411.1	Chr3	14522417	14523186	hypothetical protein LOC100267173; K14488 SAUR family protein
Pbr026422.1	Chr3	14638612	14640897	Serine carboxypeptidase, putative (EC:3.4.16.5); K13289 cathepsin A (carboxypeptidase C) [EC:3.4.16.5]
Pbr026423.1	Chr3	14644181	14646973	similar to VPS24.1; K12193 charged multivesicular body protein 3
Pbr026433.1	Chr3	14737276	14745516	hypothetical protein; K10747 DNA ligase 1 [EC:6.5.1.1]
Pbr014198.1	Chr6	8494851	8496678	copper, zinc superoxide dismutase (EC:1.15.1.1); K04565 Cu/Zn superoxide dismutase [EC:1.15.1.1]
Pbr014220.1	Chr6	7937361	7939258	CYP707A1; (+)-abscisic acid 8'-hydroxylase/ oxygen binding (EC:1.14.13.93); K09843 (+)-abscisic acid 8'-hydroxylase [EC:1.14.13.93]
Pbr021636.1	Chr4	3862876	3865318	hypothetical protein; K06892
Pbr021637.1	Chr4	3870888	3872517	hypothetical protein LOC100260543; K14491 two-component response regulator ARR-B family
Pbr021638.1	Chr4	3874923	3876983	hypothetical protein; K11728 nucleosome-remodeling factor subunit BPTF
Pbr021650.1	Chr4	3950618	3954455	Vacuolar cation/proton exchanger 1a, putative; K07300 Ca2+:H+ antiporter
Pbr021659.1	Chr4	4013818	4016837	si606018d05; LOC100283091; K13430 serine/threonine-protein kinase PBS1 [EC:2.7.11.1]
Pbr025622.1	Chr11	20484308	20486860	hypothetical protein LOC100086500; K10604 E3 ubiquitin-protein ligase MGRN1 [EC:6.3.2.19]
Pbr027243.1	Chr12	14020728	14023311	DEHA2G18766p; K01210 glucan 1,3-beta-glucosidase [EC:3.2.1.58]
Pbr027249.1	Chr12	14105012	14108146	cytokinin oxidase (EC:1.5.99.12); K00279 cytokinin dehydrogenase [EC:1.5.99.12]
Pbr015466.1	Chr15	16068280	16069836	similar to Williams-Beuren syndrome critical region protein 21 form A; K13703 abhydrolase domain-containing protein 11
Pbr015467.2	Chr15	16063842	16067237	hypothetical protein LOC100261210; K01692 enoyl-CoA hydratase [EC:4.2.1.17]
Pbr015468.2	Chr15	16043201	16061335	catalytic; K01692 enoyl-CoA hydratase [EC:4.2.1.17]
Pbr040444.1	Chr3	14148181	14151526	Os02g0321900; K02865 large subunit ribosomal protein L10Ae
Pbr009856.1	Chr10	22793960	22794748	hypothetical protein; K06892
Pbr009882.1	Chr10	22488575	22492731	GMP synthase (EC:6.3.5.2); K01951 GMP synthase (glutamine-hydrolysing) [EC:6.3.5.2]
Pbr009884.1	Chr10	22469890	22480406	hypothetical protein LOC100243718; K01528 dynamin GTPase [EC:3.6.5.5]
Pbr018556.1	Chr13	7604719	7609380	hypothetical protein ; K03515 DNA repair protein REV1 [EC:2.7.7.-]
Pbr018616.1	Chr13	8046598	8048223	hypothetical protein; K01824 cholestenol delta-isomerase [EC:5.3.3.5]
Pbr018617.1	Chr13	8059735	8063821	similar to slingshot-2L; K05766 slingshot
Pbr018618.1	Chr13	8064341	8069579	Potassium transporter, putative; K03549 KUP system potassium uptake protein
Pbr018634.1	Chr13	8202260	8206190	CYP51G1; cytochrome P450 obtusifoliol 14-alpha-demethylase; K05917 cytochrome P450, family 51 (sterol 14-demethylase) [EC:1.14.13.70]
Pbr018635.1	Chr13	8207881	8211396	hypothetical protein; K00616 transaldolase [EC:2.2.1.2]
Pbr018638.1	Chr13	8237147	8239130	hypothetical protein; K00411 ubiquinol-cytochrome c reductase iron-sulfur subunit [EC:1.10.2.2]
Pbr018639.1	Chr13	8239853	8243810	glycyl-tRNA synthetase (EC:6.1.1.14); K01880 glycyl-tRNA synthetase [EC:6.1.1.14]
Pbr003822.1	Chr16	4673495	4684665	hypothetical protein LOC100255624; K10400 kinesin family member 15
Pbr036797.1	Chr13	5716506	5719751	DDX55; DEAD (Asp-Glu-Ala-Asp) box polypeptide 55; K01529 [EC:3.6.1.-]
Pbr014300.1	Chr15	18162847	18167875	receptor serine-threonine protein kinase, putative (EC:2.7.10.2); K13430 serine/threonine-protein kinase PBS1 [EC:2.7.11.1]
Pbr014301.1	Chr15	18155934	18161789	U1 small nuclear ribonucleoprotein 70 kDa, putative; K11093 U1 small nuclear ribonucleoprotein 70kDa
Pbr039247.1	Chr4	5856499	5858352	Os02g0513000; K13430 serine/threonine-protein kinase PBS1 [EC:2.7.11.1]
Pbr039248.1	Chr4	5863609	5874908	hypothetical protein LOC100251048; K08269 unc51-like kinase [EC:2.7.11.1]
Pbr039255.1	Chr4	5939188	5943419	hypothetical protein LOC100261300; K00761 uracil phosphoribosyltransferase [EC:2.4.2.9]
Pbr039256.1	Chr4	5956687	5962004	P5CS; pyrroline-5-carboxylate synthetase; K12657 delta-1-pyrroline-5-carboxylate synthetase [EC:2.7.2.11 1.2.1.41]
Pbr039257.1	Chr4	5964489	5966350	Os05g0456300; K00002 alcohol dehydrogenase (NADP+) [EC:1.1.1.2]
Pbr002320.1	Chr3	6311847	6314050	hypothetical protein LOC100241784; K06911
Pbr000110.1	Chr5	27728171	27728603	hypothetical protein LOC100256277; K01868 threonyl-tRNA synthetase [EC:6.1.1.3]
Pbr000111.1	Chr5	27722880	27727511	aminoacyl-tRNA ligase (EC:6.1.1.4); K01869 leucyl-tRNA synthetase [EC:6.1.1.4]
Pbr000233.1	Chr5	26935346	26946333	similar to somatic embryogenesis receptor kinase; K13418 somatic embryogenesis receptor kinase 1 [EC:2.7.10.1 2.7.11.1]
Pbr000492.1	Chr5	25079478	25086698	WAS protein family, member 2-like; K05748 WAS protein family, member 2
Pbr000546.1	Chr5	24630184	24644189	BAK1; BAK1 (BRI1-ASSOCIATED RECEPTOR KINASE); kinase/ protein binding / protein heterodimerization/ protein serine/threonine kinase; K13416 brassinosteroid insensitive 1-associated receptor kinase 1 [EC:2.7.10.1 2.7.11.1]
Pbr000567.1	Chr5	24439886	24440530	hypothetical protein LOC100259458; K02929 large subunit ribosomal protein L44e
Pbr000568.1	Chr5	24434843	24437809	hypothetical protein; K11684 bromodomain-containing factor 1
Pbr025955.1	Chr8	197691	203253	hypothetical protein; K00913 inositol-1,3,4-trisphosphate 5/6-kinase / inositol-tetrakisphosphate 1-kinase [EC:2.7.1.159 2.7.1.134]
Pbr025965.1	Chr8	289135	292412	HSL1; HSL1 (HAESA-Like 1); ATP binding / kinase/ protein serine/threonine kinase; K00924 [EC:2.7.1.-]
Pbr033318.1	Chr10	18111473	18156510	hypothetical protein; K14500 BR-signaling kinase [EC:2.7.11.1]
Pbr017903.1	Chr11	11849394	11850558	CHLD; CHLD; ATP binding / magnesium chelatase/ nucleoside-triphosphatase/ nucleotide binding; K03404 magnesium chelatase subunit D [EC:6.6.1.1]
Pbr029915.1	Chr13	4860258	4863494	inositol monophosphatase, putative; K01092 myo-inositol-1(or 4)-monophosphatase [EC:3.1.3.25]
Pbr036472.1	Chr8	16493743	16497336	aspartyl protease family protein; K00924 [EC:2.7.1.-]
Pbr006400.1	Chr9	17823893	17828687	hypothetical protein LOC100252611; K03695 ATP-dependent Clp protease ATP-binding subunit ClpB
Pbr001047.1	Chr2	11921509	11926006	cyclophilin-10, putative (EC:5.2.1.8); K10598 peptidyl-prolyl cis-trans isomerase-like 2 [EC:5.2.1.8]
Pbr024202.1	Chr3	7334560	7339014	hypothetical protein LOC100250468; K03504 DNA polymerase delta subunit 3
Pbr013854.1	Chr6	19220680	19239378	COP1; COP1 (CONSTITUTIVE PHOTOMORPHOGENIC 1); protein binding / ubiquitin-protein ligase; K10143 E3 ubiquitin-protein ligase RFWD2 [EC:6.3.2.19]
Pbr013859.1	Chr6	19296312	19303683	ppabcb16; ATP-binding cassette transporter, subfamily B, member 16, group MDR/PGP protein PpABCB16; K05658 ATP-binding cassette, subfamily B (MDR/TAP), member 1
Pbr013860.1	Chr6	19314041	19315228	MYB130; hypothetical protein; K09422 myb proto-oncogene protein, plant
Pbr018788.1	Chr10	16110221	16112659	hypothetical protein ; K01181 endo-1,4-beta-xylanase [EC:3.2.1.8]
Pbr008807.2	Chr15	9045346	9056445	SYP131; SYP131 (SYNTAXIN OF PLANTS 131); SNAP receptor; K08486 syntaxin 1B/2/3
Pbr031109.3	Chr4	11632666	11640548	similar to GA17341-PA; K13806 sn1-specific diacylglycerol lipase alpha [EC:3.1.1.-]
Pbr031130.1	Chr4	11411422	11413353	aspartyl protease family protein; K00924 [EC:2.7.1.-]
Pbr032377.1	Chr7	11065087	11067730	triosephosphate isomerase, putative (EC:5.3.1.1); K01803 triosephosphate isomerase (TIM) [EC:5.3.1.1]
Pbr001651.1	Chr8	6533506	6540345	ABC multidrug transporter (EC:3.6.3.-); K01552 [EC:3.6.3.-]
Pbr030355.1	Chr11	29791936	29795115	similar to VPS24.1; K12193 charged multivesicular body protein 3
Pbr030384.1	Chr11	29370318	29371462	hypothetical protein; K01170 tRNA-intron endonuclease [EC:3.1.27.9]
Pbr040932.1	Chr4	5310468	5310978	HAE; HAE (HAESA); ATP binding / kinase/ protein kinase/ protein serine/threonine kinase; K08286 protein-serine/threonine kinase [EC:2.7.11.-]
Pbr040934.1	Chr4	5315844	5319732	Os05g0456300; K00002 alcohol dehydrogenase (NADP+) [EC:1.1.1.2]
Pbr037931.1	Chr2	17056810	17058728	ATHCHIB (ARABIDOPSIS THALIANA BASIC CHITINASE); chitinase; K01183 chitinase [EC:3.2.1.14]
Pbr037944.1	Chr2	16972047	16974508	hypothetical protein; K05868 cyclin B
Pbr026494.1	Chr8	4488745	4491966	ATP binding / protein binding; K06685 maintenance of ploidy protein MOB1 (MPS1 binder 1)
Pbr026505.1	Chr8	4426466	4427581	Cationic peroxidase 2 precursor, putative (EC:1.11.1.7); K00430 peroxidase [EC:1.11.1.7]
Pbr014058.1	Chr2	19034685	19036789	vilD; hypothetical protein; K05768 gelsolin
Pbr010903.1	Chr7	11332444	11336084	hypothetical protein LOC100241574; K05857 phospholipase C, delta [EC:3.1.4.11]
Pbr010904.1	Chr7	11336418	11341057	GK18317 gene product from transcript GK18317-RA; K12236 transcriptional repressor NF-X1 [EC:6.3.2.-]
Pbr010905.1	Chr7	11343534	11346336	Os03g0637800; K00924 [EC:2.7.1.-]
Pbr010944.1	Chr7	11672192	11676754	hypothetical protein LOC100265715; K01227 mannosyl-glycoprotein endo-beta-N-acetylglucosaminidase [EC:3.2.1.96]
Pbr010948.1	Chr7	11704381	11709776	GF14336 gene product from transcript GF14336-RA; K10875 DNA repair and recombination protein RAD54 and RAD54-like protein [EC:3.6.4.-]
Pbr032556.1	Chr12	10478612	10480081	DOGT1; DOGT1 (DON-GLUCOSYLTRANSFERASE 1); UDP-glycosyltransferase/ cis-zeatin O-beta-D-glucosyltransferase/ glucosyltransferase/ quercetin 4'-O-glucosyltransferase/ quercetin 7-O-glucosyltransferase/ trans-zeatin O-beta-D-glucosyltransferase/ transferase, transferring glycosyl groups; K13496 UDP-glucosyl transferase 73C [EC:2.4.1.-]
Pbr012662.1	Chr17	4394865	4445589	MRPR1; NBS-LRR type disease resistance protein; K13457 disease resistance protein RPM1
Pbr035161.1	Chr5	9270678	9274597	hypothetical protein; K06674 structural maintenance of chromosome 2
Pbr041026.1	Chr5	21377634	21380800	hsf4, zgc:113344; heat shock transcription factor 4; K09417 heat shock transcription factor 4
Pbr041094.1	Chr5	20607512	20609008	MYB028; hypothetical protein; K09422 myb proto-oncogene protein, plant
Pbr041099.1	Chr5	20578602	20582987	proteasome subunit alpha type, putative (EC:3.4.25.1); K02726 20S proteasome subunit alpha 2 [EC:3.4.25.1]
Pbr001684.1	Chr9	1925538	1927694	serine/threonine protein kinase PBS1; K13430 serine/threonine-protein kinase PBS1 [EC:2.7.11.1]
Pbr001688.1	Chr9	1977529	1987138	hypothetical protein; K03130 transcription initiation factor TFIID subunit 5
Pbr001689.1	Chr9	1987324	1988692	IDP1471, Atg8b; LOC100240695; K08341 GABA(A) receptor-associated protein (autophagy-related protein 8)
Pbr001723.1	Chr9	2404389	2412592	hypothetical protein; K13207 CUG-BP- and ETR3-like factor
Pbr001724.1	Chr9	2414771	2416560	transcription factor, putative; K13424 WRKY transcription factor 33
Pbr032178.7	Chr8	6279840	6284074	TEAD3; TEA domain family member 3; K09448 TEA domain family member 1/3/4
Pbr008083.1	Chr16	2246261	2248256	DEHA2C11374p; K08139 MFS transporter, SP family, sugar:H+ symporter
Pbr008090.1	Chr16	2375209	2380855	chloride channel clc, putative; K05016 chloride channel 7
Pbr008092.1	Chr16	2393505	2399093	GAL2; Gal2p; K08139 MFS transporter, SP family, sugar:H+ symporter
Pbr010378.1	Chr14	2475659	2478129	nucleobase:cation symporter; K03457 nucleobase:cation symporter-1, NCS1 family
Pbr010379.1	Chr14	2479388	2480013	hypothetical protein LOC100259636; K08734 DNA mismatch repair protein MLH1
Pbr010427.1	Chr14	2965797	2991385	E2F4,5, putative; K04682 E2F transcription factor 4/5
Pbr010429.1	Chr14	2996723	2999359	PtrcPrx2-cysA; 2-cys peroxiredoxin; K03386 peroxiredoxin (alkyl hydroperoxide reductase subunit C) [EC:1.11.1.15]
Pbr017595.1	Chr10	7464622	7465103	hypothetical protein; K03955 NADH dehydrogenase (ubiquinone) 1 alpha/beta subcomplex 1 [EC:1.6.5.3 1.6.99.3]
Pbr017596.1	Chr10	7459455	7462974	snf1-kinase beta subunit, plants, putative; K07199 5'-AMP-activated protein kinase, regulatory beta subunit
Pbr007544.1	Chr12	14283605	14288488	lipoic acid synthetase, putative; K03644 lipoic acid synthetase [EC:2.8.1.8]
Pbr007545.1	Chr12	14300851	14302812	hypothetical protein; K00599 [EC:2.1.1.-]
Pbr007546.1	Chr12	14305727	14313904	ATP binding protein, putative (EC:3.1.26.3); K11592 endoribonuclease Dicer [EC:3.1.26.-]
Pbr026680.1	Chr5	20203606	20204782	hypothetical protein; K08051 pleckstrin homology domain containing, family A (phosphoinositide binding specific) member 8
Pbr026682.1	Chr5	20193680	20198312	CKL6; CKL6 (CASEIN KINASE I-LIKE 6); kinase/ protein serine/threonine kinase; K00924 [EC:2.7.1.-]
Pbr026693.1	Chr5	20131876	20139072	hypothetical protein; K12667 oligosaccharyltransferase complex subunit delta (ribophorin II)
Pbr026700.1	Chr5	20065456	20066636	hypothetical protein; K06041 arabinose-5-phosphate isomerase [EC:5.3.1.13]
Pbr016812.1	Chr14	3344283	3349359	hypothetical protein; K00222 delta14-sterol reductase [EC:1.3.1.70]
Pbr016813.1	Chr14	3351157	3354071	hypothetical protein LOC100242641; K05928 tocopherol O-methyltransferase [EC:2.1.1.95]
Pbr016845.1	Chr14	3550088	3550534	Ext2; exostasin 2; K02367 glucuronyl/N-acetylglucosaminyl transferase EXT2 [EC:2.4.1.224 2.4.1.225]
Pbr016872.1	Chr14	3812377	3816502	Speckle-type POZ protein, putative; K12621 U6 snRNA-associated Sm-like protein LSm2
Pbr010167.1	Chr14	12435326	12442940	NIP5;1; NIP5;1; arsenite transmembrane transporter/ boron transporter/ water channel; K09874 aquaporin NIP
Pbr025397.1	Chr15	31518	36220	hypothetical protein; K14638 solute carrier family 15 (peptide/histidine transporter), member 3/4
Pbr005930.1	Chr15	3128130	3131633	endo-1,4-beta-mannosidase (EC:3.-.-.-); K01567 [EC:3.-.-.-]
Pbr005941.1	Chr15	3181618	3183342	pectinesterase family protein (EC:3.1.1.11); K01051 pectinesterase [EC:3.1.1.11]
Pbr005974.1	Chr15	3456374	3458081	methionine-R-sulfoxide reductase SelR (EC:1.8.4.-); K00391 [EC:1.8.4.-]
Pbr033890.1	Chr5	12026319	12027212	SYP112; SYP112 (SYNTAXIN OF PLANTS 112); SNAP receptor; K08486 syntaxin 1B/2/3
Pbr025082.1	Chr2	14193414	14205116	Os04g0618700; K13420 LRR receptor-like serine/threonine-protein kinase FLS2 [EC:2.7.11.1]
Pbr025109.1	Chr2	13945298	13947329	Hypothetical protein CBG05582; K01047 phospholipase A2 [EC:3.1.1.4]
Pbr025159.1	Chr2	13356310	13360595	hypothetical protein; K13110 microfibrillar-associated protein 1
Pbr025168.1	Chr2	13268701	13271292	hypothetical protein; K13110 microfibrillar-associated protein 1
Pbr025198.1	Chr2	12929066	12931773	hypothetical protein; K12846 U4/U6.U5 tri-snRNP-associated protein 3
Pbr025219.1	Chr2	12726277	12735326	hypothetical protein; K08332 vacuolar protein 8
Pbr025825.1	Chr13	13251648	13253240	Cell division protein ftsH, putative (EC:3.6.4.3); K03798 cell division protease FtsH [EC:3.4.24.-]
Pbr025826.1	Chr13	13253911	13256200	glo1; glyoxalase I (EC:4.4.1.5); K01759 lactoylglutathione lyase [EC:4.4.1.5]
Pbr009653.1	Chr7	1344941	1355725	hypothetical protein LOC100261888; K01205 alpha-N-acetylglucosaminidase [EC:3.2.1.50]
Pbr009720.1	Chr7	2005779	2012050	origin recognition complex subunit, putative; K02605 origin recognition complex subunit 3
Pbr015093.1	Chr6	20152155	20155073	luc7l2, CGI-74, MGC52946, cg7564; LUC7-like 2; K13212 RNA-binding protein Luc7-like 2
Pbr015112.1	Chr6	19939762	19950415	ARID2; AT rich interactive domain 2 (ARID, RFX-like); K11765 AT-rich interactive domain-containing protein 2
Pbr015113.1	Chr6	19926637	19933215	dead box ATP-dependent RNA helicase, putative; K12811 ATP-dependent RNA helicase DDX46/PRP5 [EC:3.6.4.13]
Pbr015114.2	Chr6	19918303	19920880	hypothetical protein; K07088
Pbr015134.1	Chr6	19721797	19757036	hypothetical protein LOC100259801; K12600 superkiller protein 3
Pbr015135.1	Chr6	19712360	19717837	hypothetical protein LOC100242715; K10999 cellulose synthase A [EC:2.4.1.12]
Pbr023150.1	Chr9	8840050	8841618	hypothetical protein LOC100243389; K01853 cycloartenol synthase [EC:5.4.99.8]
Pbr023151.2	Chr9	8828919	8835412	hypothetical protein LOC100243389; K01853 cycloartenol synthase [EC:5.4.99.8]
Pbr039361.1	Chr10	21010626	21011713	hypothetical protein; K08387 purinergic receptor P2Y, G protein-coupled, 11
Pbr039379.1	Chr10	20799399	20802785	alcohol dehydrogenase, putative (EC:1.1.1.284); K00001 alcohol dehydrogenase [EC:1.1.1.1]
Pbr039380.2	Chr10	20756590	20774070	hypothetical protein; K00001 alcohol dehydrogenase [EC:1.1.1.1]
Pbr006776.1	Chr6	18879003	18881665	hypothetical protein; K09843 (+)-abscisic acid 8'-hydroxylase [EC:1.14.13.93]
Pbr006812.1	Chr6	18481984	18485710	hypothetical protein; K08829 male germ cell-associated kinase [EC:2.7.11.22]
Pbr030902.1	Chr4	12811296	12816082	hypothetical protein; K11996 adenylyltransferase and sulfurtransferase
Pbr030918.1	Chr4	12622972	12625500	BGAL2; BGAL2 (beta-galactosidase 2); beta-galactosidase/ catalytic/ cation binding; K01190 beta-galactosidase [EC:3.2.1.23]
Pbr030921.1	Chr4	12614752	12615788	hypothetical protein; K10949 ER lumen protein retaining receptor
Pbr030923.2	Chr4	12593948	12595929	Hypothetical protein CBG00344; K01113 alkaline phosphatase D [EC:3.1.3.1]
Pbr030940.1	Chr4	12493296	12498291	OJ1695_H09.29 gene product (ISS); K14491 two-component response regulator ARR-B family
Pbr030941.1	Chr4	12481188	12488671	hypothetical protein; K10589 ubiquitin-protein ligase E3 C [EC:6.3.2.19]
Pbr029087.1	Chr16	1239348	1240313	GID1A; GID1A (GA INSENSITIVE DWARF1A); hydrolase; K14493 gibberellin receptor GID1 [EC:3.-.-.-]
Pbr018303.1	Chr14	9521121	9524803	hypothetical protein LOC100263810; K05280 flavonoid 3'-monooxygenase [EC:1.14.13.21]
Pbr012050.1	Chr10	15011075	15016931	terminal deoxycytidyl transferase rev1, putative (EC:2.7.7.7); K03515 DNA repair protein REV1 [EC:2.7.7.-]
Pbr021305.1	Chr12	12253826	12257655	similar to slingshot-2L; K05766 slingshot
Pbr004169.1	Chr8	4820146	4821029	hypothetical protein; K13415 protein brassinosteroid insensitive 1 [EC:2.7.10.1 2.7.11.1]
Pbr004170.1	Chr8	4823622	4827790	hypothetical protein; K13415 protein brassinosteroid insensitive 1 [EC:2.7.10.1 2.7.11.1]
Pbr004240.1	Chr8	5537722	5540838	hypothetical protein; K09264 MADS-box transcription factor, plant
Pbr004241.1	Chr8	5541699	5543317	UPF3; Smg-4/UPF3 family protein; K14328 regulator of nonsense transcripts 3
Pbr004242.1	Chr8	5543337	5547250	hypothetical protein; K14328 regulator of nonsense transcripts 3
Pbr004243.1	Chr8	5548236	5551860	MES16; MES16 (METHYL ESTERASE 16); catalytic/ hydrolase, acting on ester bonds / methyl indole-3-acetate esterase/ methyl jasmonate esterase (EC:3.1.1.1); K13544 pheophorbidase [EC:3.1.1.82]
Pbr004249.3	Chr8	5628472	5631942	HSL1; HSL1 (HAESA-Like 1); ATP binding / kinase/ protein serine/threonine kinase; K00924 [EC:2.7.1.-]
Pbr004272.1	Chr8	5847651	5854495	hypothetical protein LOC100242663; K02152 V-type H+-transporting ATPase subunit G [EC:3.6.3.14]
Pbr004273.1	Chr8	5857066	5864159	hypothetical protein; K12864 beta-catenin-like protein 1
Pbr004289.1	Chr8	6003260	6008116	hypothetical protein LOC100252178; K05349 beta-glucosidase [EC:3.2.1.21]
Pbr028869.1	Chr12	2680313	2692772	EFR; EFR (EF-TU RECEPTOR); ATP binding / kinase/ protein serine/threonine kinase; K13428 LRR receptor-like serine/threonine-protein kinase EFR [EC:2.7.11.1]
Pbr016081.1	Chr10	3212599	3218256	BAK1; BAK1 (BRI1-ASSOCIATED RECEPTOR KINASE); kinase/ protein binding / protein heterodimerization/ protein serine/threonine kinase; K13416 brassinosteroid insensitive 1-associated receptor kinase 1 [EC:2.7.10.1 2.7.11.1]
Pbr003281.1	Chr11	22541114	22541563	BRI1; BRI1 (BRASSINOSTEROID INSENSITIVE 1); kinase/ protein binding / protein heterodimerization/ protein homodimerization/ protein kinase/ protein serine/threonine kinase; K13415 protein brassinosteroid insensitive 1 [EC:2.7.10.1 2.7.11.1]
Pbr003282.1	Chr11	22531348	22532467	BRI1; BRI1 (BRASSINOSTEROID INSENSITIVE 1); kinase/ protein binding / protein heterodimerization/ protein homodimerization/ protein kinase/ protein serine/threonine kinase; K13415 protein brassinosteroid insensitive 1 [EC:2.7.10.1 2.7.11.1]
Pbr003286.1	Chr11	22465572	22467770	hypothetical protein; K13420 LRR receptor-like serine/threonine-protein kinase FLS2 [EC:2.7.11.1]
Pbr003315.1	Chr11	22232519	22235045	hypothetical protein LOC100265605; K13427 nitric-oxide synthase, plant [EC:1.14.13.39]
Pbr030269.4	Chr11	24264824	24266999	ATP binding / protein binding; K06685 maintenance of ploidy protein MOB1 (MPS1 binder 1)
Pbr042223.1	Chr10	25202884	25204000	hypothetical protein LOC100253710; K14488 SAUR family protein
Pbr042224.1	Chr10	25205446	25206222	SAUR69; SAUR family protein; K14488 SAUR family protein
Pbr042225.1	Chr10	25207931	25212106	hypothetical protein LOC100247042; K11341 YEATS domain-containing protein 4
Pbr000835.1	Chr15	40652725	40665180	protein with unknown function; K10896 fanconi anemia group M protein [EC:3.6.4.13]
Pbr021961.1	Chr8	13125438	13126052	hypothetical protein LOC100247086; K10570 DNA excision repair protein ERCC-8
Pbr021962.1	Chr8	13124327	13125343	hypothetical protein; K10570 DNA excision repair protein ERCC-8
Pbr021963.1	Chr8	13120655	13122742	hypothetical protein; K11655 bromodomain adjacent to zinc finger domain protein 1A
Pbr021977.1	Chr8	12978987	12981845	Adenine phosphoribosyltransferase, putative (EC:2.4.2.7); K00759 adenine phosphoribosyltransferase [EC:2.4.2.7]
Pbr021978.1	Chr8	12966827	12969571	Adenine phosphoribosyltransferase, putative (EC:2.4.2.7); K00759 adenine phosphoribosyltransferase [EC:2.4.2.7]
Pbr021984.4	Chr8	12919084	12921693	hypothetical protein LOC100259500; K03097 casein kinase 2, alpha polypeptide [EC:2.7.11.1]
Pbr022027.2	Chr8	12614627	12617817	chromatin binding protein, putative; K11339 mortality factor 4-like protein 1
Pbr027986.1	Chr11	26642108	26643250	hypothetical protein LOC100255282; K01188 beta-glucosidase [EC:3.2.1.21]
Pbr011705.1	Chr2	17598422	17604314	aminoadipic semialdehyde synthase, putative (EC:1.5.1.8 1.5.1.10); K14157 alpha-aminoadipic semialdehyde synthase [EC:1.5.1.8 1.5.1.9]
Pbr011754.1	Chr2	17197543	17200303	Os06g0597200; K01090 protein phosphatase [EC:3.1.3.16]
Pbr011755.1	Chr2	17196062	17196400	60S ribosomal protein L11; K02867 large subunit ribosomal protein L11
Pbr014659.1	Chr16	7367084	7373357	hypothetical protein LOC100244311; K11593 eukaryotic translation initiation factor 2C
Pbr016326.1	Chr6	20915454	20917077	CHI1; chalcone isomerase (EC:5.5.1.6); K01859 chalcone isomerase [EC:5.5.1.6]
Pbr016327.1	Chr6	20909592	20912756	cc-nbs-lrr resistance protein; K13457 disease resistance protein RPM1
Pbr010518.1	Chr5	2975609	2976977	ATP binding / protein binding; K06685 maintenance of ploidy protein MOB1 (MPS1 binder 1)
Pbr010537.1	Chr5	3281651	3284576	Disease resistance protein RPM1, putative (EC:3.1.3.16); K13457 disease resistance protein RPM1
Pbr010539.1	Chr5	3304966	3307815	Disease resistance protein RPM1, putative (EC:3.1.3.16); K13457 disease resistance protein RPM1
Pbr010540.1	Chr5	3312371	3314851	hypothetical protein LOC100241918; K12858 ATP-dependent RNA helicase DDX23/PRP28 [EC:3.6.4.13]
Pbr007083.1	Chr14	14323418	14329648	Transketolase, C-terminal domain containing protein (EC:1.2.4.1); K00162 pyruvate dehydrogenase E1 component subunit beta [EC:1.2.4.1]
Pbr007085.1	Chr14	14333042	14336735	hypothetical protein ; K01052 lysosomal acid lipase/cholesteryl ester hydrolase [EC:3.1.1.13]
Pbr007113.1	Chr14	14621961	14622554	CYP94D2; electron carrier/ heme binding / iron ion binding / monooxygenase/ oxygen binding; K00517 [EC:1.14.-.-]
Pbr007114.1	Chr14	14623970	14624806	hypothetical protein; K06891 ATP-dependent Clp protease adaptor protein ClpS
Pbr007115.1	Chr14	14625904	14627469	CYP94D2; electron carrier/ heme binding / iron ion binding / monooxygenase/ oxygen binding; K00517 [EC:1.14.-.-]
Pbr007116.1	Chr14	14629540	14633617	hypothetical protein ; K01052 lysosomal acid lipase/cholesteryl ester hydrolase [EC:3.1.1.13]
Pbr007210.1	Chr14	15288783	15292358	Protein dif-1; K03454 mitochondrial carrier protein, MC family
Pbr007211.1	Chr14	15296105	15299610	ATP synthase f1, gamma subunit, putative (EC:3.6.3.14); K02136 F-type H+-transporting ATPase subunit gamma [EC:3.6.3.14]
Pbr007212.1	Chr14	15299844	15304353	hypothetical protein LOC100262101; K13447 respiratory burst oxidase [EC:1.6.3.- 1.11.1.-]
Pbr007220.1	Chr14	15361034	15363028	CLPB3; ClpB chaperone, Hsp100 family; K03695 ATP-dependent Clp protease ATP-binding subunit ClpB
Pbr007223.1	Chr14	15376064	15379450	heat shock protein (EC:3.4.21.53); K03695 ATP-dependent Clp protease ATP-binding subunit ClpB
Pbr007244.1	Chr14	15489250	15497643	CHR1524; SNF2 family DNA-dependent ATPase; K14440 SWI/SNF-related matrix-associated actin-dependent regulator of chromatin subfamily A-like protein 1 [EC:3.6.4.12]
Pbr033283.1	Chr5	14330729	14332694	protein phosphatase 2c, putative (EC:3.1.3.16); K01090 protein phosphatase [EC:3.1.3.16]
Pbr033287.1	Chr5	14352470	14354504	Os06g0597200; K01090 protein phosphatase [EC:3.1.3.16]
Pbr033296.1	Chr5	14405763	14417482	hypothetical protein LOC100252764; K13457 disease resistance protein RPM1
Pbr041987.2	Chr15	14059196	14066882	Pc20g03970; K05236 coatomer protein complex, subunit alpha (xenin)
Pbr040151.1	Chr10	23714168	23719656	DNA polymerase I (POL I); K02335 DNA polymerase I [EC:2.7.7.7]
Pbr008681.1	Chr17	5792546	5795228	hypothetical protein; K06268 protein phosphatase 3, regulatory subunit
Pbr008682.1	Chr17	5787224	5790453	hypothetical protein; K04079 molecular chaperone HtpG
Pbr008686.1	Chr17	5735919	5739315	HSL1; HSL1 (HAESA-Like 1); ATP binding / kinase/ protein serine/threonine kinase; K00924 [EC:2.7.1.-]
Pbr008688.1	Chr17	5728515	5730092	PI1; phosphate transporter-like; K08176 MFS transporter, PHS family, inorganic phosphate transporter
Pbr009843.1	Chr10	19902557	19905569	similar to slingshot-2L; K05766 slingshot
Pbr023353.1	Chr2	988760	996153	kinesin heavy chain ; K10396 kinesin family member 5
Pbr018699.1	Chr1	9013075	9020226	hypothetical protein; K13420 LRR receptor-like serine/threonine-protein kinase FLS2 [EC:2.7.11.1]
Pbr018704.1	Chr1	9036407	9036994	FLS2; FLS2 (FLAGELLIN-SENSITIVE 2); ATP binding / kinase/ protein binding / protein serine/threonine kinase/ transmembrane receptor protein serine/threonine kinase; K13420 LRR receptor-like serine/threonine-protein kinase FLS2 [EC:2.7.11.1]
Pbr018705.1	Chr1	9040426	9047649	hypothetical protein LOC100246656; K03155 timeless
Pbr022786.1	Chr3	1461782	1463416	CO; CO (CONSTANS); transcription factor/ transcription regulator/ zinc ion binding; K12135 zinc finger protein CONSTANS
Pbr035261.1	Chr11	2721087	2724790	alpha-1,3-mannosyltransferase, putative; K03843 alpha-1,3/alpha-1,6-mannosyltransferase [EC:2.4.1.132 2.4.1.-]
Pbr035262.1	Chr11	2712590	2720818	hypothetical protein LOC100267422; K03353 anaphase-promoting complex subunit 6
Pbr037758.1	Chr16	5694535	5701031	ABC multidrug transporter (EC:3.6.3.-); K01552 [EC:3.6.3.-]
Pbr037759.1	Chr16	5685119	5693451	ABC multidrug transporter (EC:3.6.3.-); K01552 [EC:3.6.3.-]
Pbr037774.1	Chr16	5555693	5562205	Os07g0150700; K00924 [EC:2.7.1.-]
Pbr037779.1	Chr16	5494845	5500429	hypothetical protein LOC100267452; K05658 ATP-binding cassette, subfamily B (MDR/TAP), member 1
Pbr037798.1	Chr16	5358958	5361459	GK22253 gene product from transcript GK22253-RA; K14572 midasin
Pbr037836.2	Chr16	5041778	5046420	hypothetical protein; K14638 solute carrier family 15 (peptide/histidine transporter), member 3/4
Pbr037849.1	Chr16	4941160	4944665	hypothetical protein; K09602 ubiquitin thioesterase protein OTUB1 [EC:3.4.-.-]
Pbr037850.1	Chr16	4934344	4940019	hypothetical protein LOC100273020; K11294 nucleolin
Pbr011638.1	Chr6	17556496	17565808	hypothetical protein LOC100262630; K01338 ATP-dependent Lon protease [EC:3.4.21.53]
Pbr011640.1	Chr6	17585601	17604241	ATP synthase delta chain, mitochondrial, putative (EC:3.6.3.14); K02134 F-type H+-transporting ATPase subunit delta [EC:3.6.3.14]
Pbr038408.1	Chr17	19018367	19021177	hypothetical protein LOC100261075; K07735 putative transcriptional regulator
Pbr038409.1	Chr17	19022556	19024895	Cell division protein ftsH, putative (EC:3.6.4.3); K03798 cell division protease FtsH [EC:3.4.24.-]
Pbr038410.1	Chr17	19027262	19030314	CM1, CM; chorismate mutase (EC:5.4.99.5); K01850 chorismate mutase [EC:5.4.99.5]
Pbr038456.2	Chr17	19388006	19388305	Cell division protein ftsH, putative (EC:3.6.4.3); K03798 cell division protease FtsH [EC:3.4.24.-]
Pbr038457.1	Chr17	19389435	19391334	hypothetical protein; K14209 solute carrier family 36 (proton-coupled amino acid transporter), member 1
Pbr042856.1	Chr5	17134933	17136424	photosystem I reaction center subunit IV/psaE; K02693 photosystem I subunit IV
Pbr042745.1	Chr9	16455362	16457964	similar to EMB2394 (EMBRYO DEFECTIVE 2394); structural constituent of ribosome; K02933 large subunit ribosomal protein L6
Pbr042842.1	Chr10	5014731	5016820	Xyloglucan endotransglucosylase/hydrolase protein A precursor, putative (EC:2.4.1.207); K08235 xyloglucan:xyloglucosyl transferase [EC:2.4.1.207]
Pbr042843.1	Chr10	5017644	5019104	hypothetical protein LOC100243455; K12669 oligosaccharyltransferase complex subunit gamma
Pbr042708.1	Chr1	10459199	10460142	hypothetical protein; K00851 gluconokinase [EC:2.7.1.12]
Pbr042709.1	Chr1	10093276	10095634	hypothetical protein; K01057 6-phosphogluconolactonase [EC:3.1.1.31]
Pbr042764.1	Chr11	10463110	10464223	phosphoribulokinase (EC:2.7.1.19); K00855 phosphoribulokinase [EC:2.7.1.19]
Pbr021985.1	Chr8	12907792	12909781	-
Pbr014889.1	Chr13	12737738	12738062	-
Pbr021783.1	Chr4	10656095	10657621	-
Pbr041668.1	Chr7	2204209	2205399	-
Pbr002015.1	Chr12	21511142	21513114	-
Pbr011177.1	Chr16	6586776	6589394	-
Pbr037599.1	Chr9	7236583	7238314	-
Pbr028969.1	Chr4	1622901	1630103	-
Pbr013500.1	Chr1	10313468	10315331	-
Pbr005176.1	Chr9	15321596	15323884	-
Pbr006018.1	Chr16	10405185	10405578	-
Pbr038912.1	Chr14	16138534	16142217	-
Pbr028967.1	Chr4	1635909	1637866	-
Pbr029536.1	Chr4	5084564	5087059	-
Pbr028049.1	Chr4	3027530	3030715	-
Pbr041547.2	Chr9	22200709	22207297	-
Pbr001046.1	Chr2	11913513	11913716	-
Pbr005207.1	Chr9	15120022	15121099	-
Pbr008234.1	Chr12	9944452	9946484	-
Pbr030285.1	Chr11	24102109	24102548	-
Pbr027198.1	Chr6	1063536	1065093	-
Pbr001074.1	Chr2	12193941	12194510	-
Pbr030287.1	Chr11	24092073	24094628	-
Pbr015785.1	Chr10	25608345	25609308	-
Pbr040931.1	Chr4	5298882	5299835	-
Pbr037032.1	Chr14	11492098	11492409	-
Pbr017491.1	Chr1	7471479	7472441	-
Pbr004392.1	Chr12	2256118	2256724	-
Pbr027682.1	Chr15	13460858	13461316	-
Pbr033446.1	Chr13	13313185	13313732	-
Pbr008935.1	Chr11	1474788	1477646	-
Pbr008937.1	Chr11	1485465	1487804	-
Pbr008687.1	Chr17	5733317	5734026	-
Pbr027914.1	Chr15	10465558	10465812	-
Pbr007752.1	Chr12	21633105	21633937	-
Pbr026282.1	Chr9	20882355	20882813	-
Pbr017269.1	Chr11	24934279	24934503	-
Pbr039115.1	Chr13	3001243	3002135	-
Pbr027294.1	Chr16	13872970	13875207	-
Pbr023190.1	Chr11	23537249	23537527	-
Pbr015286.1	Chr9	7593801	7594178	-
Pbr012375.1	Chr4	4476279	4479392	-
Pbr036226.1	Chr16	601388	602212	-
Pbr032830.1	Chr14	18649248	18649535	-
Pbr012583.1	Chr17	23521323	23522123	-
Pbr038454.1	Chr17	19383361	19383726	-
Pbr013586.1	Chr1	9673740	9675966	-
Pbr039372.1	Chr10	20897529	20905963	-
Pbr033112.1	Chr16	11747520	11747990	-
Pbr013588.1	Chr1	9643946	9644936	-
Pbr008939.1	Chr11	1494013	1494225	-
Pbr033527.1	Chr2	3177635	3177925	-
Pbr041186.1	Chr11	144204	146063	-
Pbr019104.3	Chr9	1560463	1563002	-
Pbr034908.1	Chr13	15116354	15119468	-
Pbr012347.1	Chr4	4786502	4787561	-
Pbr007698.1	Chr12	22012959	22015600	-
Pbr005482.1	Chr12	20736463	20739995	-
Pbr014197.1	Chr6	8498223	8501433	-
Pbr012367.1	Chr4	4525183	4530052	-
Pbr021853.1	Chr17	24189095	24191943	-
Pbr005480.1	Chr12	20723614	20725488	-
Pbr006778.1	Chr6	18849764	18854733	-
Pbr011567.1	Chr11	25411974	25412240	-
Pbr016650.1	Chr9	2884733	2885909	-
Pbr019947.1	Chr15	5787718	5789738	-
Pbr008091.1	Chr16	2383245	2383574	-
Pbr019367.1	Chr15	21988064	21988413	-
Pbr005964.1	Chr15	3303968	3305427	-
Pbr037914.1	Chr12	5744258	5745231	-
Pbr012582.1	Chr17	23520240	23521168	-
Pbr007547.1	Chr12	14318302	14318616	-
Pbr001821.1	Chr2	21070656	21070934	-
Pbr020530.1	Chr3	6933244	6938257	-
Pbr041943.4	Chr11	570788	572212	-
Pbr006710.1	Chr4	2550330	2552169	-
Pbr035189.1	Chr2	12564216	12565128	-
Pbr036041.1	Chr17	17246575	17247758	-
Pbr029537.1	Chr4	5093856	5095430	-
Pbr019420.1	Chr4	3240917	3258697	-
Pbr013766.1	Chr6	22486386	22487234	-
Pbr025802.1	Chr13	13089552	13090226	-
Pbr013517.1	Chr1	10210968	10211912	-
Pbr003105.1	Chr2	21505840	21506319	-
Pbr018615.1	Chr13	8044677	8045647	-
Pbr041095.1	Chr5	20603880	20604341	-
Pbr034905.1	Chr13	15102072	15104020	-
Pbr028970.1	Chr4	1610216	1610590	-
Pbr030950.2	Chr4	12399606	12402307	-
Pbr025318.1	Chr5	18905728	18905964	-
Pbr008418.1	Chr3	15514851	15517010	-
Pbr013505.1	Chr1	10282796	10284413	-
Pbr012167.1	Chr16	3670741	3671613	-
Pbr013507.1	Chr1	10274564	10278754	-
Pbr001235.1	Chr12	3985396	3987261	-
Pbr040847.1	Chr14	20074336	20075812	-
Pbr018138.1	Chr9	16078411	16087504	-
Pbr034862.1	Chr13	14908601	14911575	-
Pbr034395.1	Chr14	1011739	1012329	-
Pbr019209.1	Chr4	7403310	7408026	-
Pbr013620.1	Chr1	9443674	9445018	-
Pbr017637.1	Chr12	7009472	7009810	-
Pbr027870.1	Chr15	10151581	10153389	-
Pbr028965.1	Chr4	1639690	1640958	-
Pbr027915.1	Chr15	10467981	10470954	-
Pbr014531.1	Chr6	22531643	22532113	-
Pbr019694.1	Chr15	7546402	7546623	-
Pbr012579.3	Chr17	23487837	23489888	-
Pbr039625.1	Chr10	6142074	6146773	-
Pbr021315.1	Chr10	2965026	2971043	-
Pbr014527.1	Chr6	22497528	22503770	-
Pbr029696.1	Chr9	13969314	13971279	-
Pbr010953.1	Chr7	11746137	11748868	-
Pbr026108.1	Chr14	5572712	5578638	-
Pbr015750.1	Chr1	535119	535700	-
Pbr035420.1	Chr9	20332139	20334698	-
Pbr030369.1	Chr11	29558267	29559450	-
Pbr042221.1	Chr10	25196849	25200447	-
Pbr030746.1	Chr6	12222815	12223195	-
Pbr019529.1	Chr4	13104640	13107108	-
Pbr028716.1	Chr13	1375484	1376445	-
Pbr015748.1	Chr1	523457	524227	-
Pbr013532.1	Chr1	10126537	10127868	-
Pbr036798.1	Chr13	5720443	5720778	-
Pbr014733.1	Chr13	11401477	11401770	-
Pbr002317.3	Chr3	6292698	6294717	-
Pbr015143.1	Chr16	5820838	5823615	-
Pbr019527.1	Chr4	13089077	13089866	-
Pbr007704.1	Chr12	21987787	21989533	-
Pbr041539.1	Chr2	18019525	18022822	-
Pbr016345.1	Chr5	14934219	14938442	-
Pbr000178.1	Chr5	27345034	27346460	-
Pbr010381.1	Chr14	2489427	2489765	-
Pbr011776.1	Chr16	8481941	8487124	-
Pbr030852.1	Chr11	394769	396035	-
Pbr029468.1	Chr15	43354499	43357273	-
Pbr012166.1	Chr16	3666617	3668207	-
Pbr022240.1	Chr9	18985314	18985852	-
Pbr036182.3	Chr16	282829	287456	-
Pbr020699.1	Chr13	10226813	10228515	-
Pbr033670.1	Chr3	4061212	4078712	-
Pbr042894.1	Chr12	5719121	5725651	-
Pbr018564.1	Chr13	7665042	7666661	-
Pbr028406.1	Chr6	2000159	2002819	-
Pbr002884.1	Chr7	12174185	12174463	-
Pbr001558.1	Chr6	15034525	15038443	-
Pbr041553.2	Chr9	22167920	22170150	-
Pbr040445.1	Chr3	14153917	14156820	-
Pbr013566.1	Chr1	9881079	9883272	-
Pbr009719.1	Chr7	1995679	1998468	-
Pbr001685.1	Chr9	1932447	1933721	-
Pbr034861.2	Chr13	14906222	14907919	-
Pbr013465.2	Chr1	10460950	10465966	-
Pbr014794.1	Chr13	11882604	11883301	-
Pbr017698.1	Chr6	321176	324979	-
Pbr001681.1	Chr9	1890954	1891394	-
Pbr018640.1	Chr13	8245403	8247286	-
Pbr007038.1	Chr5	826376	829504	-
Pbr027233.1	Chr12	13739159	13740423	-
Pbr042739.1	Chr11	24587921	24588653	-
Pbr013351.1	Chr3	20779519	20782684	-
Pbr041302.1	Chr9	12919846	12921750	-
Pbr003234.1	Chr11	23994581	23995249	-
Pbr001556.1	Chr6	15014166	15023544	-
Pbr040836.1	Chr16	17881677	17883288	-
Pbr035024.1	Chr11	18374174	18374401	-
Pbr026435.1	Chr3	14775881	14776484	-
Pbr036298.2	Chr17	8651500	8656050	-
Pbr017594.1	Chr10	7465532	7467699	-
Pbr033456.2	Chr13	13390596	13395276	-
Pbr031535.1	Chr11	12816727	12819305	-
Pbr022877.1	Chr2	7584351	7590247	-
Pbr021658.1	Chr4	4006701	4009668	-
Pbr017084.1	Chr12	1060688	1061541	-
Pbr035973.1	Chr12	5896959	5898395	-
Pbr031517.1	Chr11	12697035	12698727	-
Pbr027769.1	Chr2	16310420	16311324	-
Pbr030495.1	Chr17	12936710	12938379	-
Pbr009342.1	Chr5	12413110	12414048	-
Pbr015767.1	Chr1	671649	673106	-
Pbr027513.1	Chr9	10010070	10011061	-
Pbr018691.1	Chr1	8963326	8965568	-
Pbr000374.1	Chr5	25795104	25795782	-
Pbr032809.1	Chr4	11276151	11276630	-
Pbr023240.1	Chr11	23974597	23975033	-
Pbr008667.2	Chr17	5862772	5865438	-
Pbr037625.1	Chr16	15849205	15849871	-
Pbr005465.1	Chr2	15129103	15129532	-
Pbr040669.1	Chr15	37251125	37252291	-
Pbr015438.2	Chr11	6625067	6627577	-
Pbr032040.1	Chr2	15262389	15263865	-
Pbr019373.1	Chr15	22022063	22022744	-
Pbr012246.1	Chr16	4235139	4246476	-
Pbr025172.1	Chr2	13224945	13227278	-
Pbr026512.1	Chr8	4373889	4377117	-
Pbr012491.1	Chr17	22975623	22977786	-
Pbr015167.1	Chr16	6050756	6053907	-
Pbr006510.1	Chr9	18553889	18554233	-
Pbr019592.1	Chr5	674887	675614	-
Pbr024933.1	Chr12	7739641	7740075	-
Pbr013438.1	Chr1	10664747	10666219	-
Pbr022025.1	Chr8	12620731	12621078	-
Pbr006708.1	Chr4	2519712	2522948	-
Pbr041399.1	Chr3	6490180	6490509	-
Pbr006017.1	Chr16	10398234	10398661	-
Pbr039353.1	Chr10	21073481	21076652	-
Pbr014088.1	Chr2	19441134	19441778	-
Pbr041657.1	Chr7	2143845	2145032	-
Pbr035624.1	Chr5	11419131	11420598	-
Pbr032341.1	Chr7	10725121	10727195	-
Pbr006686.1	Chr4	2376351	2379411	-
Pbr019016.1	Chr8	14189255	14192744	-
Pbr010815.1	Chr13	317773	321415	-
Pbr008898.1	Chr16	7169626	7170081	-
Pbr012153.1	Chr16	3563543	3567209	-
Pbr007043.1	Chr5	742732	744716	-
Pbr013434.1	Chr1	10690669	10691684	-
Pbr022785.1	Chr3	1458097	1458393	-
Pbr042833.1	Chr11	24273377	24276300	-
Pbr012145.1	Chr16	3503861	3507853	-
Pbr026923.1	Chr3	11570394	11573302	-
Pbr029730.1	Chr12	5280241	5281892	-
Pbr037033.1	Chr14	11494955	11500054	-
Pbr013436.1	Chr1	10680841	10687323	-
Pbr033284.1	Chr5	14335508	14335756	-
Pbr002560.1	Chr5	22191982	22192434	-
Pbr013579.1	Chr1	9713165	9714830	-
Pbr018633.1	Chr13	8199486	8200379	-
Pbr020923.1	Chr6	20452161	20452505	-
Pbr026774.1	Chr17	7829881	7830891	-
Pbr009270.1	Chr15	3930058	3934070	-
Pbr008680.1	Chr17	5798890	5803459	-
Pbr028046.1	Chr4	3017172	3020320	-
Pbr027913.1	Chr15	10465195	10465485	-
Pbr016176.1	Chr10	3919459	3920942	-
Pbr028044.1	Chr4	2992349	3006899	-
Pbr013563.1	Chr1	9894041	9895820	-
Pbr039114.1	Chr13	2988024	2993757	-
Pbr035282.1	Chr11	2536035	2553856	-
Pbr014480.1	Chr17	25118299	25124171	-
Pbr013561.1	Chr1	9911418	9912962	-
Pbr013548.1	Chr1	9984828	9985218	-
Pbr023835.1	Chr7	741945	743013	-
Pbr013571.1	Chr1	9804434	9804682	-
Pbr013496.1	Chr1	10331367	10331819	-
Pbr037600.1	Chr9	7239487	7241427	-
Pbr000149.1	Chr5	27511040	27512452	-
Pbr011706.1	Chr2	17594685	17597434	-
Pbr029677.1	Chr9	13759091	13760238	-
Pbr014059.1	Chr2	19037260	19038111	-
Pbr025959.1	Chr8	232232	234499	-
Pbr001812.1	Chr16	9253976	9255141	-
Pbr012366.1	Chr4	4531425	4532379	-
Pbr021852.1	Chr17	24192605	24195703	-
Pbr005483.1	Chr12	20744535	20744999	-
Pbr035367.3	Chr7	14147237	14151229	-
Pbr040146.1	Chr10	23661372	23668992	-
Pbr005481.1	Chr12	20729362	20734280	-
Pbr007125.1	Chr14	14699609	14701258	-
Pbr026072.1	Chr12	3861441	3861683	-
Pbr021634.1	Chr4	3810644	3811685	-
Pbr041867.1	Chr4	9156654	9157359	-
Pbr003328.1	Chr11	22089597	22093139	-
Pbr035273.1	Chr11	2626796	2628884	-
Pbr012168.1	Chr16	3675851	3678269	-
Pbr015465.1	Chr15	16075670	16076089	-
Pbr037733.1	Chr15	35223267	35226900	-
Pbr010947.1	Chr7	11688681	11691772	-
Pbr042003.1	Chr15	14160262	14160576	-
Pbr010036.1	Chr5	5103331	5105546	-
Pbr010512.1	Chr5	2915537	2916162	-
Pbr035265.1	Chr11	2699557	2701792	-
Pbr021866.1	Chr17	24104266	24105936	-
Pbr013467.1	Chr1	10453691	10455161	-
Pbr041610.1	Chr1	47355	49508	-
Pbr013516.2	Chr1	10214609	10215952	-
Pbr025803.1	Chr13	13094238	13095403	-
Pbr031949.1	Chr10	5689789	5691881	-
Pbr008936.1	Chr11	1478747	1480552	-
Pbr015892.1	Chr4	9314803	9316101	-
Pbr026698.1	Chr5	20072871	20073993	-
Pbr006717.2	Chr4	2609222	2611643	-
Pbr009154.1	Chr6	7549724	7550516	-
Pbr034906.2	Chr13	15106207	15107902	-
Pbr013463.1	Chr1	10473203	10476012	-
Pbr041260.1	Chr9	12283100	12288509	-
Pbr034904.1	Chr13	15100365	15101500	-
Pbr001236.1	Chr12	3988531	3989325	-
Pbr015179.1	Chr16	6141455	6145196	-
Pbr015524.1	Chr15	15588611	15593304	-
Pbr015177.1	Chr16	6133612	6138332	-
Pbr008524.1	Chr8	2705289	2708426	-
Pbr020693.1	Chr13	10069166	10075153	-
Pbr028957.1	Chr4	1684685	1688659	-
Pbr013479.1	Chr1	10388790	10390667	-
Pbr015983.1	Chr7	4563724	4567820	-
Pbr009218.3	Chr15	4327212	4332838	-
Pbr033543.1	Chr14	16965202	16965468	-
Pbr015102.1	Chr6	20058251	20062781	-
Pbr027773.1	Chr2	16284089	16287638	-
Pbr005196.1	Chr9	15159615	15160356	-
Pbr008417.1	Chr3	15518190	15519007	-
Pbr004886.1	Chr9	6371214	6371474	-
Pbr025315.1	Chr5	18939585	18939803	-
Pbr025317.1	Chr5	18932116	18933208	-
Pbr019208.1	Chr4	7372168	7373150	-
Pbr015480.2	Chr15	15967308	15972064	-
Pbr013528.1	Chr1	10151668	10153216	-
Pbr012178.1	Chr16	3768540	3773634	-
Pbr004908.1	Chr2	9044884	9046237	-
Pbr017513.1	Chr1	7560697	7561215	-
Pbr027859.1	Chr15	10088423	10089123	-
Pbr030949.1	Chr4	12408775	12409949	-
Pbr007595.1	Chr14	384605	385078	-
Pbr019536.1	Chr4	13206916	13211854	-
Pbr003327.1	Chr11	22093388	22093756	-
Pbr009883.1	Chr10	22482762	22485944	-
Pbr005198.1	Chr9	15155876	15156190	-
Pbr030828.1	Chr11	568214	568603	-
Pbr036292.1	Chr17	8587402	8589358	-
Pbr036262.1	Chr16	862875	863471	-
Pbr003608.1	Chr13	11134773	11140526	-
Pbr017807.1	Chr3	7508394	7511868	-
Pbr019325.2	Chr8	734391	746432	-
Pbr029756.1	Chr17	1947978	1948437	-
Pbr040516.1	Chr5	5288783	5289256	-
Pbr007023.1	Chr5	1068563	1070748	-
Pbr008832.1	Chr9	9256032	9257718	-
Pbr012566.1	Chr17	23327334	23329553	-
Pbr014495.1	Chr17	25187263	25188019	-
Pbr041760.1	Chr7	2947456	2949953	-
Pbr031515.1	Chr11	12692138	12692876	-
Pbr026111.1	Chr14	5614649	5614924	-
Pbr015749.1	Chr1	524809	527578	-
Pbr036799.1	Chr13	5725866	5726267	-
Pbr022884.1	Chr2	7469361	7470915	-
Pbr006804.1	Chr6	18545332	18554813	-
Pbr031815.1	Chr15	18747924	18749799	-
Pbr037845.1	Chr16	4982424	4985267	-
Pbr032550.1	Chr12	10526193	10528605	-
Pbr009147.1	Chr6	7512955	7513822	-
Pbr003149.1	Chr2	21845626	21846278	-
Pbr010538.1	Chr5	3286788	3287160	-
Pbr005407.1	Chr12	2968314	2969722	-
Pbr026506.1	Chr8	4424970	4425911	-
Pbr010380.1	Chr14	2481282	2481801	-
Pbr005405.1	Chr12	2917591	2918224	-
Pbr015152.1	Chr16	5914728	5915878	-
Pbr015170.1	Chr16	6089363	6091447	-
Pbr039697.1	Chr15	26947069	26950025	-
Pbr019724.1	Chr15	7333589	7335394	-
Pbr015140.1	Chr16	5787765	5790405	-
Pbr021135.1	Chr4	6617645	6618370	-
Pbr015146.1	Chr16	5833785	5835676	-
Pbr015144.1	Chr16	5826114	5826756	-
Pbr014734.1	Chr13	11402596	11410967	-
Pbr024931.1	Chr12	7556559	7556828	-
Pbr010428.1	Chr14	2994443	2995637	-
Pbr002906.1	Chr7	12303751	12307985	-
Pbr026229.1	Chr9	20506307	20509382	-
Pbr030682.1	Chr9	19995671	19996030	-
Pbr025466.1	Chr10	12002996	12003783	-
Pbr013468.1	Chr1	10451103	10453632	-
Pbr006036.1	Chr16	10683110	10683343	-
Pbr033738.1	Chr11	26537633	26537987	-
Pbr007808.1	Chr1	1572156	1572988	-
Pbr013565.1	Chr1	9885116	9886639	-
Pbr020982.1	Chr4	6451448	6451963	-
Pbr006015.1	Chr16	10368801	10370945	-
Pbr013464.2	Chr1	10467251	10471526	-
Pbr028932.1	Chr4	1837776	1838600	-
Pbr041403.1	Chr3	6468859	6469487	-
Pbr032509.1	Chr17	18152578	18154330	-
Pbr004713.1	Chr9	17744320	17747133	-
Pbr014364.1	Chr9	6512210	6512653	-
Pbr018553.1	Chr13	7577432	7579281	-
Pbr033740.1	Chr11	26511786	26515927	-
Pbr001557.1	Chr6	15027394	15027930	-
Pbr028966.1	Chr4	1638403	1638807	-
Pbr014397.1	Chr9	6945868	6946301	-
Pbr035369.1	Chr7	14128894	14130299	-
Pbr017486.1	Chr1	7438367	7440390	-
Pbr032048.1	Chr2	15316785	15318103	-
Pbr003322.1	Chr11	22143620	22144114	-
Pbr014388.1	Chr9	6881909	6882250	-
Pbr031534.1	Chr11	12814506	12816021	-
Pbr017490.1	Chr1	7464033	7467416	-
Pbr031536.1	Chr11	12823462	12828178	-
Pbr020587.1	Chr8	9406071	9406265	-
Pbr031516.1	Chr11	12694753	12695967	-
Pbr022299.1	Chr17	10528669	10529063	-
Pbr010644.1	Chr15	12860897	12864570	-
Pbr030494.1	Chr17	12941502	12942679	-
Pbr029613.1	Chr9	13205589	13205768	-
Pbr018765.1	Chr8	10720317	10721050	-
Pbr000566.1	Chr5	24442019	24444045	-
Pbr027522.1	Chr9	10093458	10100466	-
Pbr029109.1	Chr16	1397119	1398421	-
Pbr027295.1	Chr16	13893523	13898601	-
Pbr015285.1	Chr9	7594593	7594817	-
Pbr026599.1	Chr8	3619890	3626703	-
Pbr006640.1	Chr17	18087226	18087813	-
Pbr023253.1	Chr5	5755867	5758199	-
Pbr003241.1	Chr11	24044273	24045468	-
Pbr038455.1	Chr17	19384485	19385325	-
Pbr015094.1	Chr6	20149227	20150788	-
Pbr012362.1	Chr4	4575934	4576392	-
Pbr014977.1	Chr13	8356957	8360136	-
Pbr017270.1	Chr11	24923410	24924811	-
Pbr033526.1	Chr2	3172234	3175721	-
Pbr041187.1	Chr11	151848	152677	-
Pbr025175.2	Chr2	13157126	13160526	-
Pbr012492.1	Chr17	22978000	22979844	-
Pbr022026.1	Chr8	12618218	12618845	-
Pbr011568.1	Chr11	25412267	25412512	-
Pbr022024.1	Chr8	12623003	12623257	-
Pbr024932.1	Chr12	7723254	7723768	-
Pbr041181.1	Chr5	10334600	10335172	-
Pbr005973.1	Chr15	3445745	3455472	-
Pbr032404.1	Chr12	10682584	10694690	-
Pbr014196.1	Chr6	8502258	8502605	-
Pbr032406.1	Chr12	10725967	10729313	-
Pbr007697.2	Chr12	22016439	22022737	-
Pbr005297.1	Chr9	6372819	6373061	-
Pbr006779.1	Chr6	18846533	18849218	-
Pbr014817.2	Chr13	12097703	12104258	-
Pbr028951.1	Chr4	1718865	1720713	-
Pbr012126.1	Chr16	3413498	3413815	-
Pbr035259.1	Chr5	9794344	9794700	-
Pbr032340.1	Chr7	10716473	10718844	-
Pbr015053.1	Chr6	16022717	16025572	-
Pbr010814.1	Chr13	315051	316905	-
Pbr008899.1	Chr16	7171664	7176279	-
Pbr030919.1	Chr4	12618237	12619370	-
Pbr013878.1	Chr17	9677278	9679733	-
Pbr011395.1	Chr17	21157165	21158820	-
Pbr007245.1	Chr14	15498791	15500262	-
Pbr041096.1	Chr5	20591612	20600776	-
Pbr039509.1	Chr10	7040011	7046134	-
Pbr014743.1	Chr13	11483091	11484257	-
Pbr035188.1	Chr2	12557496	12560210	-
Pbr011534.1	Chr6	1180919	1182549	-
Pbr006509.1	Chr9	18550564	18552383	-
Pbr029514.1	Chr4	4847847	4848691	-
Pbr012513.2	Chr17	23082010	23087091	-
Pbr012150.1	Chr16	3534665	3535490	-
Pbr005205.2	Chr9	15129075	15132619	-
Pbr034910.1	Chr13	15124224	15125195	-
Pbr022465.1	Chr17	2922522	2923692	-
Pbr042220.1	Chr10	25194607	25195754	-
Pbr024270.1	Chr15	25247496	25248469	-
Pbr021150.1	Chr4	6897005	6904748	-
Pbr040929.1	Chr4	5233500	5271691	-
Pbr019522.1	Chr4	13008715	13015635	-
Pbr032953.1	Chr5	17133224	17134092	-
Pbr008514.1	Chr8	2871059	2875330	-
Pbr013495.1	Chr1	10331854	10332574	-
Pbr013504.1	Chr1	10287098	10288654	-
Pbr035736.1	Chr11	25993563	25994582	-
Pbr025341.3	Chr5	18633552	18637955	-
Pbr013506.1	Chr1	10281437	10282102	-
Pbr042222.1	Chr10	25200516	25202474	-
Pbr005178.1	Chr9	15307130	15311870	-
Pbr018290.1	Chr14	9414623	9415570	-
Pbr034396.1	Chr14	1023979	1024440	-
Pbr034394.1	Chr14	989615	990229	-
Pbr015731.2	Chr1	418355	426320	-
Pbr011793.1	Chr16	8739253	8739822	-
Pbr025956.1	Chr8	213922	216170	-
Pbr000150.1	Chr5	27500240	27502521	-
Pbr040933.1	Chr4	5311379	5313095	-
Pbr028480.2	Chr12	250701	252667	-
Pbr017638.1	Chr12	7015440	7015778	-
Pbr042004.1	Chr15	14161910	14163964	-
Pbr010946.1	Chr7	11681936	11686379	-
Pbr042002.1	Chr15	14155187	14156109	-
Pbr019524.1	Chr4	13022842	13039985	-
Pbr008099.1	Chr16	2479432	2485598	-
Pbr026681.1	Chr5	20201377	20202717	-
Pbr035574.1	Chr5	16269591	16270275	-
Pbr035054.1	Chr6	10397802	10398155	-
Pbr035264.1	Chr11	2704467	2705496	-
Pbr014888.1	Chr13	12725293	12726045	-
Pbr030920.1	Chr4	12616822	12617241	-
Pbr010952.1	Chr7	11741626	11743843	-
Pbr015003.1	Chr13	8642192	8644374	-
Pbr007806.1	Chr1	1519458	1519913	-
Pbr013752.1	Chr6	22326155	22327923	-
Pbr018831.1	Chr2	186501	187350	-
Pbr026699.1	Chr5	20066977	20067219	-
Pbr009155.1	Chr6	7553019	7553498	-
Pbr017773.1	Chr12	20332965	20334215	-
Pbr013460.1	Chr1	10501706	10504127	-
Pbr013353.1	Chr3	20767664	20771959	-
Pbr013527.1	Chr1	10154669	10156919	-
Pbr028719.1	Chr13	1391450	1393548	-
Pbr028717.1	Chr13	1381693	1382960	-
Pbr001648.1	Chr8	6510806	6514759	-
Pbr029888.1	Chr2	11207599	11208665	-
Pbr006718.1	Chr4	2616795	2617902	-
Pbr015912.1	Chr4	9619925	9620912	-
Pbr020972.1	Chr4	6304755	6305630	-
Pbr037742.1	Chr8	6663958	6664149	-
Pbr026238.1	Chr9	20573898	20576047	-
Pbr007707.1	Chr12	21959960	21965024	-
Pbr005677.1	Chr17	1520816	1521100	-
Pbr000545.1	Chr5	24646814	24649253	-
Pbr004670.1	Chr15	21067921	21068244	-
Pbr030851.1	Chr11	400236	400496	-
Pbr006004.1	Chr16	10231932	10232614	-
Pbr013547.2	Chr1	9988000	9989433	-
Pbr005197.1	Chr9	15156697	15159241	-
Pbr009374.2	Chr1	5868457	5868817	-
Pbr028246.1	Chr12	5120990	5123117	-
Pbr036209.1	Chr16	482908	486161	-
Pbr015111.1	Chr6	19954010	19955059	-
Pbr016846.1	Chr14	3556235	3556594	-
Pbr035600.1	Chr5	16434065	16435691	-
Pbr009386.1	Chr1	5958427	5961763	-
Pbr002016.1	Chr12	21509516	21510271	-
Pbr017512.1	Chr1	7553524	7556262	-
Pbr002885.1	Chr7	12178774	12179507	-
Pbr016529.1	Chr4	11840822	11846981	-
Pbr018852.1	Chr16	8050815	8051312	-
Pbr041451.3	Chr2	18692959	18695661	-
Pbr041615.1	Chr1	100686	102586	-
Pbr010254.1	Chr10	1010047	1013351	-
Pbr023809.1	Chr7	532808	533691	-
Pbr027250.1	Chr12	14109612	14110876	-
Pbr027858.3	Chr15	10076754	10082047	-
Pbr023819.1	Chr7	596614	597957	-
Pbr022190.1	Chr9	18646280	18646543	-
Pbr001692.2	Chr9	2001760	2004733	-
Pbr001690.1	Chr9	1989760	1992399	-
Pbr030286.1	Chr11	24095269	24096206	-
Pbr017808.1	Chr3	7513009	7520828	-
Pbr023239.1	Chr11	23969305	23973004	-
Pbr001680.1	Chr9	1880149	1888215	-
Pbr031129.1	Chr4	11417021	11417519	-
Pbr031097.1	Chr16	17674274	17675440	-
Pbr011373.1	Chr17	21478442	21479843	-
Pbr023374.1	Chr2	760232	760851	-
Pbr030288.1	Chr11	24091296	24091986	-
Pbr021323.1	Chr10	2919980	2922845	-
Pbr005513.1	Chr12	21005456	21008392	-
Pbr016649.1	Chr9	2871538	2871825	-
Pbr019271.1	Chr9	21023282	21023989	-
Pbr012302.1	Chr8	11726082	11726414	-
Pbr012573.1	Chr17	23377154	23397787	-
Pbr012376.1	Chr4	4471077	4473754	-
Pbr032551.1	Chr12	10506159	10523815	-
Pbr010508.2	Chr5	2865154	2865591	-
Pbr034991.1	Chr5	12814239	12814839	-
Pbr003589.1	Chr13	11292316	11293486	-
Pbr011794.1	Chr16	8743999	8744286	-
Pbr005473.1	Chr12	20673168	20674673	-
Pbr015766.1	Chr1	664689	666002	-
Pbr026563.1	Chr8	3931912	3937045	-
Pbr015147.1	Chr16	5839575	5840656	-
Pbr004168.1	Chr8	4814098	4815030	-
Pbr015145.1	Chr16	5829866	5832415	-
Pbr019523.1	Chr4	13016079	13021610	-
Pbr007576.1	Chr14	219186	222947	-

## Sheet: Supplementary Data 5
Trait	Single fruit weight	Fruit skin color	Coverage ratio of fruit russet	Location of fruit russet	Furrows on fruit surface	Direction of carpopodiun	Direction of sepal	Initial bloom period	Days of fruit development	Days of vegetative growth	Nmber of stone cells
Huiyangqingli	210.01	3	6	4	1	1	0	4	168.5	290	0.4955
Xiangshuili	221.11	5.33	2	0.5	0	1	0	3.33	190.5	290.33	0.3365
Hongli	181.6	3.67	2	1	0	1	0.67	8.33	179.5	269.33	0.4445
Xihuahongli	130.39	5	7	4	0	1	0.33	8.33	184.5	256.67	0.3785
Huiyangsuanli	175.46	5.33	1	0	0	1	0.33	4.67	195	282	0.403
Jianyeli	150.16	5.33	1	0	0	1.5	1	1.67	198	288.67	0.4815
Gaoyaohuangli	152.12	5.33	1	0	0	1	0.67	7	190	266.67	0.285
Gaoyaoqingli	198.08	3.33	4	3	0	1.5	0.33	7.67	167	275	0.541
Gaoyaodanshuili	231.49	5.33	1	0	0	1	0	7.67	180	284.67	0.65
Hehuali	232.91	3.67	7	4	0.33	1	0.33	8	178	260.33	0.133
Xinghuadayinli	161.05	5.33	1	0	0.33	1	0.67	8.67	184.5	245	0.499
Yeshenli	147.9	5.33	1	0	0	1	0.33	2	195	261	0.2875
Fengkaihuizhouli	182.7	5.33	1	0	0	1	0	6.33	192.5	280.67	0.493
Beiliuqingli	212.71	3.33	6	4	0.67	1.5	0.67	6	159	283.67	0.572
Beiliumili	203.84	5.33	1	0	0	1	0	6.67	195.5	259.33	0.453
Hengxianjinpaoli	162.38	5	1	0	0.67	1.5	0.33	9	192	278.33	0.304
Hengxianlingshanli	183.17	5	1	0	0	1	0	7.67	193.5	275.67	0.3845
Hengxianmili	153.6	5.33	1	0	0.33	1.5	1	5.67	184.5	284.33	0.6565
Nanningdashali	164.21	4	6	4	0.5	1	0.67	8	178.5	263.33	0.408
Jingxiqingpili	274.38	3.33	4	3.5	0	1	1.67	14	170	256.33	1.455
Jingxixueli	284.97	6	Na	Na	0	1	1	20	147	263	1.019
Xiangjiaoli	100.89	5.5	Na	Na	0.5	1	0.5	12	190	270.5	1.46
Cangwudashali	510.06	5.67	2	1	0.33	1	0.67	9	176	252	0.51
Si'anqingpili	212.42	4	7	4	0.67	1	0.33	8.67	176	274.33	0.6695
Lipuhuangpili	271.36	5.67	1	0	0	1.5	1	10.67	166	226.67	0.999
Liyuanmozili2	291.27	5.33	1	0	0	1	0.67	10	188	254.33	0.444
Yanshanliuyueli	232.75	5.67	1	0	0	1.5	1	11.67	164.5	243.67	0.141
Shanggangli	145.31	6	3	3	0	1	1.5	21.5	145	217	0.835
Guanyangdaqingpili	301.52	4	6	3	0.33	1.5	1	16.33	183.5	252	0.3395
Guanyangxueli	150.17	6	Na	Na	0	1	0	16.5	146	221.5	0.645
Guanyangshuinanli	249.9	4	7	4	0.5	1	1	9.5	163.5	280	0.2365
Guanyanghongpili	180.46	5.67	1	0	0.67	1.5	1.33	10.33	185	228.33	0.387
Guanyangqingshuili	202.83	3.67	5	4	0	1	0	10	182	245.67	0.2545
Cupitangli	167.41	3.33	7	4	0	1	0	15.67	181.5	260	0.7285
Sanmenjianghuangli	295.65	4.67	4	4	0	1	0.67	11.67	178.5	258.33	0.3435
Sanmenjiangshali	354.45	5	5	4	0	1.5	0.67	11.67	179	258.33	0.3345
Liuchengfengshanli	211.75	4.5	7	4	0	2	1	11	197	267.5	Na
Lijiangmazhanli1	387.09	4.67	7	4	0	1.5	0	11.33	184.5	266.33	0.4905
Xibaqingshui	134.8	3.67	2	1.5	0	1.5	0.67	15.67	176	185	0.509
Lushali	136.24	4	2	2	0.67	1.5	0	15	173.5	188.33	0.4465
Eli	249.72	3.67	5	3.5	0	1	0.33	8.67	176	254.67	0.409
Chipili	285.03	6	Na	Na	0	1	1	13	190	269	0.893
Huapili	283.76	4	5	4	0	1.5	0.5	9	168	260	0.503
Lijiangmianli1	201.91	4	1	1	0	2	0.5	18.5	150	239	Na
Bannannvli	196.97	5.67	1	0	0.33	1	0.67	17.67	142.5	222.67	0.173
Fu'andaxueli	299.23	5.33	7	4	0.67	1	0	12.33	189.5	260.33	0.459
Zhenghedaxueli	490.12	3.67	5	2.5	0	1	0.67	14.67	163	257.67	0.803
Bingzili	212.55	5.67	1	0	0	1	0.67	12.33	174	242	0.1475
Qingpizhongli	383.6	4	7	4	0	2	1	15.5	152	262.5	0.582
Huangpizhongli	166.29	6	1	0	0	1	0	12.33	176	240.33	0.2615
Puchengxue	156.58	3.5	5	4	0	1	1	15.5	173	209	0.47
Guihuali	230.07	3.67	4	3	0.67	1.5	0	15.33	182.5	210	0.503
Jiuzhongli	147.66	6	1	0	0	1	1.5	15	173	228	0.381
Lijiangmopullu	201.14	4	7	4	0	2	0	16	139	213	0.783
Yandangxueli	460.08	3.67	6	3.5	0	1.5	1	15	182	261.33	0.828
Daenli	558.29	6	Na	Na	0	2	0.5	18	177	211.5	Na
Zhenxiangli	285.27	4.67	2	1.5	0.33	1	1	17.67	157.5	227.67	0.369
Yiwulizi	242.17	4	7	4	0	1.5	0.67	18.67	174	227	0.559
Nuodaoli	217.16	3.67	6	4	0	1.5	1	17.67	156.5	222	0.737
Zhejiang NO.25	187.51	4	7	4	0	1	0.5	21	147	218.5	0.514
Suisei	256.01	4	4	2.5	0	1.5	0.5	14	144.5	190.5	0.572
Lijiangxiaohuangli	183.46	4	5	3	0	1	0	22.33	149	214.33	0.098
Damali	230.56	4.33	2	1	0	1	1.67	16.33	174	232.67	0.4335
Sanhua	262.57	4.67	1	0	0	1.5	1.67	15.33	164	225.33	0.047
Ruanxueli	258.11	3.67	1	0	0	2	1	14.67	161	254	0.135
Jumi	128.1	2.67	4	2	0	1.25	1.67	14.67	126	237.67	0.436
Shanghaixueli	260.53	4	5	4	0.33	1	1	15.67	160.5	195.67	0.1715
Rentou	373.81	6	1	0	0.33	1.5	0.67	15.67	179.5	206.67	0.4435
Yaqing	154.01	4	1	0	0	1	2	12	157.5	226.5	0.2765
Hanghong	125.06	3.33	6	4	0	1	3	15.67	137	231.67	0.047
Lijiangzhimali	146.7	3	3	2	0	1	0.67	18.33	121.5	267	0.2985
Yunlin	203.2	4	7	4	0	1	0.67	16.67	144	259	0.3365
Lvyun	255.15	4	1	0	0	1	2	21	141	280	0.031
Hangqing	248.59	4	2	1	0.67	1	1	21.67	139.5	271.67	0.212
Imamu-ranatsu	165.5	5.67	2	0	0	1.5	0.67	15.67	159.5	232	0.74
Ningmenghuang	186.35	3.67	5	4	0	1	1	15.33	118.5	277.67	0.061
Zaosanhua	174.73	4.33	7	4	0.33	1	1.67	16.33	149.5	218.67	0.5025
Huangpixiao	329.72	3.67	7	4	1	1.5	1.33	14	152.5	230	0.124
Pulixiao	214.94	4	3	2	1	2	2	18.5	149	219.5	Na
Lichuanxiangshuili	336.47	3.5	3	2	0	1	1	22.5	145	220	0.338
Kuixingmake	303.85	4	2	1	0	1	0	12	172.5	217.33	0.898
Hehua	100.2	4	4	2.5	0	1.5	1	12	157.5	217.5	0.8215
Jizixiao	249.96	3.67	1	1.5	0	1.5	0.67	12.33	162.5	218	0.013
Qiulubai	295.48	3.67	5	2	0	1.5	2.33	14.67	160	213	0.039
Cupixijiangwu	185.16	3.67	4	2	0	1.5	0.67	15.67	152	220.33	0.484
Xipixijiangwu	181.9	4	3	2	0	1	1	19.5	128	212.5	0.588
Cubingsu	195.07	4	4	2	0	1	0.67	16.33	144	215	0.3915
Jiangwanxipili	215.15	3.5	5	2	0	1	1.5	10.5	176	253.5	0.124
Maoyuantangli	222.99	6	1	0	1	1	1.33	12.33	197	268.67	0.3415
Yousu	207.95	3.67	4	2	0	1	1.33	13.67	157.5	223.67	0.3315
Maoyuanbaili	309.36	3.67	4	2	0	1	1	11	162	256	0.619
Bayuexue	424	4	5	2	0	1.5	1.67	16.67	160	255.33	0.336
Maoyuansuli	258.35	3.33	4	2	0	1.5	0.33	11.67	159.5	249	0.349
Baiyu	272.97	4	6	4	0.67	1	1.33	17.33	182	223.67	0.087
Gengtouli	143.82	3	7	4	0	1	0	24.5	122	191.5	0.598
Shexiangli	213.96	6	Na	Na	0	1	0	14	200	271	Na
Zaomali	249.53	6	1	0	1	1	0.67	11	190	217.33	0.442
Qingli	229.82	3.67	6	4	0	1	1	9.33	193.5	252	0.5615
Xianghuali	225.79	5.67	1	0	0	1.5	0.67	9	195.5	271.33	0.8645
Xiangheli	325.84	6	1	0	0	1	0.67	9.67	201.5	271	0.7765
Qingpizao	367.95	4	6	3.5	0	1	0.67	15	163.5	235.33	0.738
Yadanqing	183.28	3	3	2	0	1	0.5	17	142	255	0.902
Daqingli	130.53	5.33	1	0.5	0	1	1.33	17.67	162.5	230.33	0.8305
Huaihuaxiangshui	232.99	3.33	5	4	0	1	0.67	14.67	162	244.33	0.487
Meitanmugua	181.73	4	7	4	0	1.5	0	10	180	264.5	0.7585
Meitanjingai	245.47	3.33	7	4	0	1.5	0.67	11	192.5	267	0.2985
Xueping	338.11	4	6	2	0	1.5	0	18.67	184.5	267.67	0.827
Houzuili	215.37	4.33	7	4	0	1.5	1	19.33	164.5	216	0.4835
Baixue	239.75	4	6	4	0.67	1	1.67	15.67	157	231.67	0.484
Imamuraaki	165.21	5.33	2	0	0	1.5	1.33	18.67	173	243.67	0.251
Huangpixiang	155.55	4	5	4	0	1	0	23.67	140	215.67	0.3295
Xingyihaizili	304.43	3.67	7	4	0.67	1	0.67	12.33	180.5	275.33	0.092
Makeli	292.98	3.5	4	2.5	0	1	0	10	169	235	1.132
Huishuijingaili	408.8	5.33	1	0	0	1.5	0.33	13.33	170	266	0.367
Jinhuazao	178.4	4	4	2.75	0.33	1	1.33	14.67	147	252.67	0.338
Xipili	193.72	3.67	1	2.5	0	1	0	17	163	195.33	0.118
Longtuanli	140.36	3.33	2	1	0	1	0.67	15.33	144.5	218	0.3025
Jinbangtou	138.23	4	2	1	0	1.5	1	14.33	145	228.67	0.3635
Suanbiantou	210.36	3.67	1	0	0	1	0	14	182	255.33	0.454
Shilixiang	176.51	5.33	1	0	0.67	1	0	18	184	233.33	0.6985
Wanxianfeng	198.13	3.67	7	4	0.67	1.5	0	17.67	186	233.33	0.6495
Xinya	168.27	3.67	4	3	0	1	0	15	129.5	257.67	0.321
Qingsong	296.55	4	2	1	0	1	2.33	18.67	144.5	273.67	0.2465
Eli NO.2	120.6	4	4	2	0	1	1	11.5	128.5	262	0.069
Huali NO.1	167.34	6	1	0	0.33	1	2.5	21	148	207.67	0.069
Huafeng	243.28	5.67	3	1	0.67	1	1.33	18.67	156	233	0.227
Huawang	303.36	3.67	3	1	0	1	0.67	16.67	161	204.67	0.462
Bayuesu	269.3	4	3	4	0	1	0	21	127	215.5	0.726
Longquan NO.16	237.35	4.33	4	3.5	0	1	0	18.67	127.5	246	0.121
Longquan NO.33	226.99	4	5	3.5	0	1.75	0.67	14	131.5	257	0.052
Biyu NO.15	355.09	3	1	2	0	1	0.67	15.67	136	240.67	0.152
Biyu NO.12	285.43	3.67	1	1.5	0.33	1	1	15.67	136	248.33	0.305
Jinqiu	171.1	5.67	1	0	0.33	1	0.67	18.33	165	249	0.066
Shinsezu	286.63	6	1	0	0.33	1	0.67	21	184.5	256	0.35
Atago	156.59	5	1	0	1	1.5	0.33	18	176	244.67	0.289
Shuijing	196.84	3.33	6	3	0	1	1.33	19	151	242.67	0.021
Sakinotama	162.51	5.5	3	0	0	1	1	15	141.5	255.5	0.039
Hongyun NO.2	121.54	4	3	2	0.5	2	0	20	188	202	0.884
Zhenbaqilixiang	237.25	5.67	1	0	0	1	1	16.33	191	233	0.7775
Xiangju	111.77	4.67	7	4	0.33	1	1.33	20.67	141	236.67	0.232
Dongguanli	631.07	6	1	0	0	1	1	13.33	157	255.33	0.5285
Dajvshui	144.19	3	3	2	0.67	1	2	22	129.5	249.33	0.209
Akaho	136.1	5	1	0	0.67	1	0	22	126.5	219.33	0.3375
Ninomiyahuri	135.38	2	1	Na	0	2	0.5	19.5	129	240	0.234
Yakumo	125.3	3	5	4	0	1	2	21	123.5	242.67	0.076
Zhongcui	177.69	4	2	1	0	1	1	20.67	135	199	0.1935
Chojuro	190.5	5.33	1	0	0	1	1	20.67	142.5	252	0.172
Enoshima	198.46	3.67	3	4	0	1.5	0.67	24.33	137	238.67	0.358
Sagami	144.67	2.67	2	1.5	0	1.25	1.33	23	123	227.33	0.296
Kaohsiung	122.99	3.67	7	4	0	1	0	23	140	218	0.031
Wasenijisseiki	140.12	2.67	1	0	0	1	1	22	119.5	234.67	0.25
Shounan	116.14	6	1	0	0	1	1.67	20.67	152	209.33	0.692
Qingpixiangnan	162.23	4.67	7	4	0	1	1.67	20.67	152	213.33	0.4375
Tosanishiki	181.67	4	4	2	0	1	0.33	19	148	251.67	0.341
Matsushima	186.23	5.67	1	0	0	1	0.67	19	151.5	260.67	0.38
Okusankichi	182.64	5.33	7	4	0	1	3	22.67	188	233.33	0.2555
Waseaka	181.61	5	1	0	0	1	0	22.33	141	252	0.432
Azumanishiki	248.16	5.5	1	0	0	1	0	14.5	140.5	263.5	0.3325
Juze	228.77	5.67	1	0	0	1	1	22	141	256.33	0.2535
Kouzou	117.95	3.67	1	0	0.33	1	0	20	138	233	0.578
Bakesi	180.5	4	3	3	0	1	1	20	200	203.5	Na
Dalihuobali	150.06	3	4	2	0	1.5	0.33	15.67	197.5	194	0.025
Lijianghuangsuanli	128.08	6	1	0	0	1	0	13	184	219.5	1.4025
Miduxiaohongli	90.99	3.67	1	0	0.33	1.5	0.67	16.33	196	194.67	0.4775
Miduhuobali	140.16	4	2	1	0	1.5	0.33	16.67	196	192.33	0.421
Kunmingma	175.19	4	7	4	0	1	0	11	184	216	1.014
Shuaili	343.26	5.5	Na	Na	1	2	1	20	183	207	0.479
Panli	241.47	6	1	0	0	1	0.33	14.33	183	261.67	1.315
Liyuanjidanli	181.7	6	Na	Na	1	2	0	18.5	177	214.5	1.303
Weiningtainsuanli	152.58	5.5	Na	Na	0	2	1	22.5	183	226	1.164
Weiningmianhuali	402.96	3	4	3	0	1	0	18.5	157	209.67	Na
Hongfenli	98.43	5.33	1	0	0	1	0	14.67	167	218.33	0.4465
Baihuali	443.59	4	7	4	0	1.75	0	14	156.5	241.67	0.5865
Taiwanqinghua	199.77	4	6	3	0	1	0.67	12	140	240.67	0.11
Taiwanchihua	181.56	3.67	5	4	0	1	0.67	12	140	231.33	0.0615
Changyangqingpili NO.1	151.91	4	2	2	0	1.5	0	15.5	148.5	227.5	0.4245
Liyuanjiabaili	126.86	6	Na	Na	0	2	1.5	19	181	207.5	1.132
Dalipingchuanli	194.47	4	4	2	0	1.75	0	18.67	166	203.67	0.283
Midushenwali	168.44	4	3	2	1	2	0	20	179	208.5	1.207
Dalidongli	191.57	4	5	2	0	1	1.5	20	198	228	2.196
Xionggudongli	320.23	4	7	4	0.5	1	1.5	21.5	198	208.5	0.863
Dalixiangsuli	158.69	4	1	Na	1	2	1	20	179	208.5	1.042
Weiningqingpimopanli	161.06	6	Na	Na	1	1	1.5	21.5	171	206.5	Na
Weiningmapijiuyueli	196.49	5	1	0	0	1.5	1	16.5	163	204.5	Na
Weiningfengtangli	281.1	5.33	7	4	0.33	1	1.33	16.67	179	212.33	0.848
Liyuanjiabaili1	290.85	4	7	4	0	2	1.5	18.5	181	227	0.394
Xuanenxueli	214.28	6	1	0	0	2	1	15	175	260.67	0.975
Ludingwangpili	481.91	6	1	0	0.67	1	0	14.67	184	269.33	0.1875
Taiwanxueli	246.13	6	1	0	0	1	1	18.67	140	260	0.318
Josengwhangkeum	191.38	4.33	4	4	0.67	1	0.67	20.67	131	253.33	0.018
Shinsei	161.22	5.67	1	0	0	1	1.67	16.67	145.5	244.33	0.2755
Linjinli	234.13	5.5	1	Na	0	1	1	19	140	240.5	0.649
Chuwhangbae	187.2	5.33	1	0	0.67	1.5	1.33	18.67	157.5	259.67	0.361
Liyuanmazili	269.72	5.5	Na	Na	0	1	1	21.5	154	228.5	0.548
Hongsucui	182.84	3.67	3	4	0	1.5	0	17.33	155	219.33	0.2495
Meirensu	180.36	3.67	2	2	0	1.5	0.33	17.33	145	220.33	0.278
Xuexin	251.11	3.67	6	4	0	1	1.33	17	130.5	247.33	0.249
Xueqing	350.6	4	5	3	0	1	0.33	17.33	130.5	236.33	0.2915
Guiguan	330.44	3	2	1.5	0	1.25	0.67	18.33	126.5	245.67	0.041
Qingkui	242.24	3.67	1	0	0	1	0.67	17	131	243	0
Xuefang	272.39	3.67	3	1.5	0	1	0	17.67	122	256	0.2935
Crystal	218.69	3.67	6	4	0.33	1	0.33	20.67	138	248	0.3495
Whasan	180.68	6	1	Na	0.5	1	1	18.5	126	231.5	Na
Nanshantangli NO.1	276.81	5.33	1	0	0	1	0.67	19	141.5	239	Na
Muzhuli NO.1	237.44	5.67	1	0	0	1	1.33	10.67	192.5	274.5	0.2755
Hengxianseli	192.45	5.5	1	0	0.5	1	1.5	9	191	275.5	0.3825
Hengxiandaxinli	169.34	5.67	1	0	0	1	0.33	12	193	265.67	0.7515
Hengxiansuanli	194.03	5	7	4	0.33	1	1	12	179	271.5	0.291
Soowhangbae	113.49	5.5	1	0	0	1	0.5	16.5	141.5	247	0.5705
Xiaochali	231.82	6	1	0	0.67	1.5	0.67	15.33	177	255	0.6425
Liyuanshoufenli	361.48	4.67	2	1	0	1	0.33	14.33	145.5	259.67	0.3935
Suanbali	242.96	4	7	4	0	1	2	16	174	259	1.06
Tongzili	174.37	3.67	2	0.5	0.67	1	1	15	157.5	238.33	1.246
Huangxiang	202.76	3	3	1	0	1	0.5	21	153	221.5	Na
Kiyoshi	177.5	4	5	4	0	1	0	18.5	149	260	0.014
Tsukuba no.49	200.52	5.33	1	0	0.33	1	0	18.67	159.5	235.67	0.228
Aikansui	96.08	5	1	Na	0	1	0	23.5	104	223	Na
Nikou	243.33	6	1	0	0	1	1.33	15.33	145.5	241.33	0.0995
Liyuanxiangli	196.98	3	1	0	0	1	0	16.33	130.5	241	0.136
Ludingguanguanli	246.77	5.67	1	0	0	1	0.67	14.33	162	253	0.436
Shinko	83.14	6	1	0	0	1	2	18.67	153	255	0.175
Chenjiadamali	330.88	6	1	0	0	1	1.67	13.67	173.5	230.67	0.8965
Dayexue	324.79	4	7	4	0	1.5	1.33	19.67	168.5	221	0.1765
Huangpi'eli	193.91	5.5	1	0	0	1.5	1	11.5	177.5	228	Na
Huangpixueli	158.37	6	1	0	0.33	1	0	12.67	162.5	251.67	0.263
Huangcupili	245.76	5.5	1	0	0.5	1	1.5	13	177.5	267.5	0.5975
Mianbao	252.4	4	6	4	0	1	0.67	13.33	179.5	273	0.3015
Liyuanxiaoxiangli	211.27	5.67	1	0	0	1	0.67	15	178.5	271.33	0.8775
Napoqingpili	249.01	3.67	4	2	0.67	1	0.33	13.67	168.5	273.33	0.4965
Ronganhuangxueli	272.38	4.33	1	0	0	1.5	1	12.33	174	260.67	0.88
Huangxipili	214.38	5.67	1	0	0	1	1	14.67	171.5	231.67	0.291
Jinhua	339.87	4	5	3	0	1.5	0.67	14.33	154	255.67	0.566
Shinchuu	117.46	5	1	Na	0	1	1.5	24.5	133	238	0.313
Xinglongli	174.42	3.67	4	3	0	1.5	0	13	170	252.67	0.4195
Jingqiu	298.35	5.67	1	0	0	1.5	0	16.67	165.5	252	0.524
Dahuali	531.17	5.67	1	0	0.33	1	0	11.67	172	269.33	0.779
Liyuanyangchengli	279.59	5.33	1	0	0	1	0.33	13.67	174.5	263.33	0.442
Weiningzaobaili	167.63	3.67	7	4	0.67	1.5	0	14	160	226.67	0.127
Miduxiaomianli	65.69	6	Na	Na	0	1	1.5	18	179	242	Na
Weiningxiaohuangli	166.23	6	1	0	0	1.5	0	11	177.5	264	1.064
Lijiangmianli	83.36	5	1	0	0	1	1.5	14	185.5	216.5	0.68
Dalisuanli	58.16	4	4	2	0.5	1	1	14	185.5	229	1.079
Weiningxiaobaizhaotongli	151.37	6	Na	Na	1	1	0	16	151	221.5	Na
Weininghuazhali	246.71	5.5	1	0	0.5	1.5	1.5	14	158	251.5	0.5035
Yunheshibianli	353.29	4	4	3.5	0	1.5	0.67	16	171.5	235	0.327
Liyuanzilaili	283.92	4	1	0	0	1	0.67	14.67	155	235.33	0.6255
Lijiangmazhanli	242.99	6	Na	Na	0	1	1.5	19.5	175	233	1.31
Weiningmali	90.82	5	1	Na	1	1	2	13	158	231	0.976
Weiningbaipijiuyueli	249.56	5	7	4	0.5	1	1	16	194	249	1.341
Jinhua NO.11	262.29	4	2	1	0	1.5	0.67	12.67	169.5	263	0.4905
Jinhua NO.12	277.33	4	1	0	0	2	0.67	13	161.5	261.33	1.373
Jinhua NO.9	305.33	3.67	4	3	0	2	0.67	13.33	161	261.33	0.576
Jinhua NO.8	283.93	4	1	0	0	1	0.67	13	155	262.33	Na
Liyuanzilaili1	205.24	3.67	5	2.25	0	1	1	16.33	168	248	0.205
Xingshan NO.19	354.27	3.67	4	3	0.33	2	1.33	12.33	162	253	Na
Xingshan NO.32	71.64	5.5	1	Na	0	1	1	16	152	229.5	2.291
Xingshan NO.40	250.92	4	3	2	0	2	1.5	19	145	231	Na
Luotianchangbingli	337.88	4	5	3	1	1	0.67	16.33	157.5	241	1.0285
Luotiansuanli	236.44	4	4	3	0	1.5	1.67	15.67	157	226	1.135
Luotianlengshuili	194.93	4	4	3	0	1	2	11	169	239	0.9375
Hanyuansuanli	288.11	4	3	4	0	1.5	1.33	12.67	162	257.67	0.5385
Hanyuan NO.1	354.32	5	1	0	0.5	1.5	1	11	160.5	217.5	0.211
Lijiangcimanli	319.8	3.33	3	2.5	0	2	0	17.33	150.5	219.67	0.168
Liyuanshoufenli2	111.59	4	7	4	0.33	1.5	0	13	173	232.33	0.8995
Liyuanganzili	115.25	5.5	1	0	0	1	0.5	8.5	198	259	0.966
Liyuanchengtuoli	131.44	5.67	1	0	0.33	1	0	13	200.5	232	0.662
Liyuanguanguanli	141.64	5	7	4	1	1	0	11.67	188.5	268.33	0.761
Liyuanmazili2	110.93	5	Na	Na	0.5	1	0	17.5	149	227.5	1.419
Liyuanjiabaili2	202.13	4	4	2	0	2	0	10	163.5	252.5	Na
Liyuanxiaoxiangli2	107.91	5.67	1	0	0	1	0	18.33	178.5	218	0.83
Lijianghuangbali	130.95	5.67	1	0	0.67	1	1	12	169.5	219	1.1035
Liyuanjidanli2	108.95	5.67	1	0	0	1.5	0	12.33	196.5	243	0.167
Liyuanhuangli2	189.23	5.33	1	0	1	1	0.33	12	169.5	251	0.507
Baidajinli	311.18	4	2	3	0	1.5	0	11.33	157	246.33	0.6215
Liyuanhongpili	91.03	4	7	4	0.5	1.5	2	14.5	150.5	207	0.13
Bendihuangli	104.9	5.5	Na	Na	0.5	1	0	16	208	241.5	1.181
Liyuandahuangli	114.93	5.33	1	0	0	1	0	11.67	202.5	226	0.877
Liyuanxiangli2	145.85	5.67	1	0	0.67	1	0	13.33	172	267	1.641
Liyuanyangchengli2	80.3	6	Na	Na	0	1	0	21.5	202	227	1.333
Lijianghuangpili	162.14	6	1	0	0	1	0	13.67	190	276	1.287
Liyuanmozili	87.18	5.33	1	0	1	1	0	15.33	184	230.67	0.9525
Dayandapaoli	304.05	5.67	1	0	0	1	1.67	12.33	179	240	0.548
Dayanfengmili	56.63	5.33	2	0	1	1	0	18.33	189.5	243.33	1.247
Dayanganzili	140.31	5.33	7	4	0	1.5	0	12	178.5	257	1.151
Dayanmazili	90.9	6	1	0	0	1	0	15	191	212	0.912
Liyuanhuangli	35.78	4	5	4	0	1	0	19	198	222	2.563
Yuanjidanli	171.9	5	7	4	0.67	1	0	14.67	197	262.67	0.841
Mutongli	91.65	4	4	2	0	1.5	1.33	12.33	189	262.33	0.791
Dayanmianli	119.06	5.67	1	0	0.67	1	0	15	186.5	239	1.4075
Lijianghuangsuanli1	228.32	6	1	0	0	1.5	0.33	13.67	182	262	0.4065
Majituili	224.25	4.5	7	4	0.5	1.5	0	10	171	224	0.2995
Nanjingzongbaoli	596	4	6	3.5	0	1	0.67	15.33	181	261.33	0.2675
Jianyangdali	422.27	4	7	4	0	1.5	1	17.33	152.5	263	0.4985
Bianyihuanghua	157.72	5.33	1	0	0.33	1	1	17.33	137	259.67	0.3005
Gutianqingpili	211.1	4	1	0	0	1	2	19.33	135.5	229	0.257
Anyue	116.41	5.67	1	0	0.33	1	0.33	20	138.5	223.67	0.031
Eizan	313.51	6	1	Na	0	1	1	20	121	227	0.746
Tsukuba No.2	146.89	3	6	4	0	1	0	22.33	136	198.33	0.017
Amayi	259.92	6	1	0	0	1	0.67	19.33	139.5	225.33	0.69
Shinsen	119.95	5.5	1	Na	0	1	0.5	21	121	232	Na
Rookie	144.84	5.5	1	Na	0.5	1	0.5	25	118	205.5	0.11
Changyangdaxiangli	186.75	3.5	4	2	0	1	0	16	157	212	0.484
Laochengtuoli	422.32	6	1	0	0	1.5	0	10.67	165.5	256.33	0.5845
Cuilv	105.99	3	3	2	0	1	2	21	121	220	0.334
Changshuihuoba	150.98	3.67	1	0	0	1.5	0.33	14	176.5	217.33	0.7405
Huilihengshanxianglv	171.85	4	2	0	0	2	0	19	187	195.33	0.3295
Lijianghuangpili1	271.88	6	1	0	0	1.5	0.5	14.5	165	207	0.676
Lijiangmazhanli2	224.25	5.5	Na	Na	0	1	1	18	158	217.5	2.53
Dayanxiaosuanli	143.93	4	3	2	0	2	0	19	157	229	Na
Liyuanzilaili2	116.43	5	7	4	0	1	0	14	186.5	224	1.39
Xingshan NO.24	217.16	4	2	2	0.67	1	0	18.67	156.5	219.33	Na
Jiuxiangbaili	218.59	4	3	2.5	0.33	1.5	3	13.67	160.5	251	0.425

## Sheet: Supplementary Data 6
Trait		Candidate regions
Phenological traits	Days of fruit development	Chr3:2325818	Chr7:12888498
	Days of vegetative growth	Chr5:1363388
	Initial bloom period	Chr3:20489128	Chr8:977913
Fruit quality traits	Single fruit weight	Chr3:3906033	Chr6:5030038	Chr9:2479073	Chr14:11766309	Chr15:13335470
		Chr16:12911891
	Stone cell content	Chr2:6102726	Chr2:17590332	Chr4:12488273	Chr4:13122047	Chr5:17894406
		Chr9:4440845	Chr11:6058584	Chr11:20511711	Chr13:2901795	Chr14:9760866
		Chr15:41052268	Chr17:23492536
	Fruit Skin color	Chr1:2415301	Chr8:13063733	Chr8:13853909	Chr8:14445650	Chr17:19912318
	Coverage ratio of fruit russet	Chr1:2410143	Chr8:13843197	Chr8:14112990	Chr8:14606802
	Location of fruit russet	Chr1:2409331	Chr8:13803199	Chr8:14112990	Chr8:14559297	Chr17:19844482
	Furrows on fruit surface	Chr13:11586174
	Direction of carpopodium	Chr5:25638009	Chr5:28114782	Chr11:25979944
	Direction of sepal	Chr2:11965383

## Sheet: Supplementary Data 7
Traits		Associated SNPs	p-value*	Allele types	Candidate genes	Annotation
Phenological traits	Days of fruit development	Chr7_12888498	9.53e-07	C/T	Pbr013897	gibberellin 20-oxidase, putative (EC:1.14.11.15); K05282 gibberellin 20-oxidase [EC:1.14.11.12]
	Days of vegetative growth	Chr5_1363388	1.82e-07	T/A	Pbr006999	hypothetical protein, replication factor C subunit 1
	Initial bloom period	Chr3_20489128	3.21e-07	C/A	Pbr013400	hypothetical protein
		Chr8_977913	9.76e-07	T/A	Pbr019340	MADS-box transcription factor
Fruit quality traits	Single fruit weight	Chr3_3906033	4.85e-07	C/T	Pbr033693	cell division protein kinase 11B-like; K08818 cell division cycle 2-like [EC:2.7.11.22]
		Chr9_2479073	8.92e-07	A/T	Pbr001726	Stachyose synthase precursor, putative (EC:2.4.1.67); K06611 stachyose synthetase [EC:2.4.1.67]
		Chr16_12911891	7.17e-08	C/G	Pbr037996	E3 ubiquitin-protein ligase RNF128 [EC:6.3.2.19]
	Stone cell content	Chr9_21604445	7.26e-09	T/C	Pbr024417	1-phosphatidylinositol-3-phosphate 5-kinase; K04728 ataxia telangectasia mutated family protein [EC:2.7.11.1]
		Chr11_6058584	9.76e-07	A/G	Pbr005042	Unkown
		Chr13_2901795	9.92e-07	T/A	Pbr039100	hypothetical protein LOC100253403; K04713 C4-hydroxylase
	Skin color	Chr8_14388836	2.07e-07	T/C	Pbr024975	MYB183; hypothetical protein; K09422 myb proto-oncogene protein, plant
		Chr8_14409640	4.65e-08	T/C	Pbr024977	hypothetical protein LOC100244605; K09422 myb proto-oncogene protein, plant
		Chr8_14560549	6.63e-14	C/A	Pbr025002	hypothetical protein; K13424 WRKY transcription factor 33
		Chr8_13844772	1.68e-16	A/G	Pbr029248	hypothetical protein LOC100262671; K09422 myb proto-oncogene protein, plant
		Chr8_13853416	4.21e-14	A/C	Pbr029249	hypothetical protein LOC100262671; K09422 myb proto-oncogene protein, plant
	Coverage ratio of fruit russet	Chr8_14112990	2.88e-07	A/T	Pbr029288	hypothetical protein LOC100243909; K01179 endoglucanase [EC:3.2.1.4]
	Location of fruit russet	Chr8_14112990	2.95e-08	A/T	Pbr029288	hypothetical protein LOC100243909; K01179 endoglucanase [EC:3.2.1.4]
	Furrows on fruit surface	Chr13_11586174	2.98e-07	G/C	Pbr014760	glycosyltransferase (EC:2.4.1.43); K13648 alpha-1,4-galacturonosyltransferase [EC:2.4.1.43]
	Direction of carpopodium	Chr5_28114782	8.6e-07	T/G	Pbr000025	5'-AMP-activated protein kinase
		Chr5_25638009	3.83e-07	T/G	Pbr000398	ERF4 (ETHYLENE RESPONSIVE ELEMENT BINDING FACTOR 4)
	Direction of sepal	Chr2_11965383	8.06e-07	A/G	Pbr001056	SMH906; single myb histone; K09422 myb proto-oncogene protein, plant
*p values of the GWAS, which were derived using the mixed linear model (MLM).

## Sheet: Supplementary Data 8
	Abbreviation	Forward (5' to 3')	Reverse (5' to 3')	Function
MT711883	PbrSTONE	tctagaATGGCGCGTGGTCTCCTC	agatctATTGTCCGGCAGCTGAAAGTTCT	Cloning CDS sequence of STONE inserts into overexpression vector
MT711883	PbrSTONE	agaaggcctccatggggatccATGGCGCGTGGTCTCCTC	gagacgcgtgagctcggtaccCCAGCCCATGTAGTCCCAGTAG	Cloning partial CDS sequence of STONE inserts into TRV2 vector
Pbr024635.1	Pbr4CL1	CTTGGACAGGGGTATGGAATG	AGCGAAGCACCCGTATCAG	Expression assay
Pbr013445.1	Pbr4CL2	CCTACCAATCTCATGCCGTCT	GGTTCTGGAAGCAGTAGCTGTG
MT711884	PbrC3H1	TGATTACTGCGGGTATGGACA	AGCATTAGTGGTGTTGGAGGG
Pbr022425.1	PbrHCT2	GACGCCAAAGAAGGCACTG	GGGTAGAACGGCACAAGAGC
Pbr006709.1	PbrHCT4	GACCCACCTCAGACAACATTCG	TCAAGACGCTTAGTTGCTCCC
Pbr022402.1	PbrCCR1	CAGAACAAATGGTGGAGCCC	CCGATTGACGACGTGAAAAC
Pbr034039.1	PbrCCOMT2	TACCCAAGGGAGCCTGAATC	AGTAGCCAGTGTAGACCCCAATC
Pbr012358.1	PbrLAC1	GGCAAGACCTATCTGCTACGAA	GGGCATTGGTGGTTTGTCC
Pbr035962.1	PbrLAC2	ATCCAGGCGTCGTTCCAAA	GGTGTCCGTCTTGAAGGGTTT
Pbr033951.1	PbrLAC15	GTGGTAGAAGCTGATGCGATCT	AAATGTGGCACTGGGGAAA
Pbr003857.1	PbrLAC18	CAGTCTAAAGGTGAAGCCTGGAA	GGTTTGCCCTGGTGTAATGAA
Pbr026287.1	PbrCAD	CCTCCTTGTTGGTTGCTGC	CCGCCTTGGGTGGTTTT
Pbr005042.1	PbrSTONE	CCAGATTGTCCTTCAAGGTAGG	TTGCCTGGAATGCGGGTG
At1g51680	At4CL1	TGATCCAGAGGTGTAAAGTGAC	AAGTTCTTTACCAAGAGGAGCA
At5g48930	AtHCT	CTTTCTTTAAATGTGGGGGAGC	ATGAAAGGTGGAATGGTTAGGT
At2g40890	AtC3H1	AGATGTTGACATGAAGGGTCAT	AATTGATACCAAGTTGTGCACC
At4g34050	AtCCOMT1	GTTGATGCTGACAAAGACAACT	GCCTTGTTAAGCTCAAGAACAA
At1g15950	AtCCR1	AGTCTTTACCACGTCCTCAAAT	CGAACATCCACATAAGCTTGAG
At4g36220	AtF5H1	GCACACTCAAAGAAACCCTAAG	AGAAACCGTCGATACTAGTGTC
At5g54160	AtCOMT	GGCTTTAAAATCCGCCTTAGAG	CAGGATTTTTGGTCGGAAGTTT
At4g34230	AtCAD6	CACCAAAAGTTTGTGGTCAAGA	CTGGTTGTTTCAGACCAAAGTG
At2g38080	AtLAC4	GCCACTACAAGTTTAACGTTGT	TTAACGACTTTGATGAGCAACG
At5g60020	AtLAC17	CTTCTTCATGACTGCTAGACCA	TTGGTCTGTTTAGGTGGTTCAT
At5g66391	AtACTIN	GGTGTCATGGTTGGTATGGGTC	CCTCTGTGAGTAGAACTG
At5g60390	AtEF1α	TGAGCACGCTCTTCTTGCTTTCA	GGTGGTGGCATCCATCTTGTTACA
MT711883	PbrSTONE-cluc	gcgtcccggggcggtaccATGGCGCGTGGTCTCCTC	agtccatttgttggatccATTGTCCGGCAGCTGAAAGTTCT	Bimolecular fluorescence complementation (BiFC) analysis
MT711884	C3H1-nluc	ctcggtacccggggatccATGGGAAGGCAACCGTGTTGATGCTCCCCCACGGAGCC	gtacgagatctggtcgacAATATCTGCAGCGACACGTTTG
Note: Lowercase show restriction enzyme cutting site or overlapping sequence for In-Fusion cloning.
